# Supplementary material for: Effects of nanoscale zinc oxide treatment on growth, rhizosphere microbiota, and metabolism of Aconitum carmichaelii
Source: PeerJ. 2023 Oct 18;11:e16177. doi: 10.7717/peerj.16177 (PMC10590109; doi:10.7717/peerj.16177)
Supplement: Figure S1 [file peerj-11-16177-s001.xls]

## Sheet: Sheet2
ID	AMn	AZn	AB	AFe	ACu	TMn	TZn	TB	TFe	TCu	Yield	mono alkaloids
16	24.3	0.33	0.24	15.19	6.33	1024.02	150.73	16.17	111.122	148.02	351.46	2.56
22	13.1	0.33	0.37	18.54	6.59	711.52	119.11	19.22	90.9149	137.17	289.83	5.93
7	14.85	0.45	0.13	11.23	3.53	831.31	164.31	11.09	106.766	100.33	273.64	3.61
8	13.92	0.35	0.14	16.58	7.32	882.76	129.18	21.95	100.832	175.75	468.46	4.13
5	22.61	0.36	0.17	14.68	8.12	789.98	162.36	12.31	117.347	253.02	227.19	3.87
13	31.05	0.37	0.24	17.17	5.61	811.25	153.24	18.92	100.598	156.21	279.49	3.86
10	13.59	0.38	0.33	11.11	7.35	867.6	151.15	35.92	114.802	204.93	366.28	4.2
11	42.51	0.52	0.34	11.58	8.59	1213.85	149.71	20.33	112.894	239.21	491.2	4.15
9	12.1	0.43	0.25	12.55	7.49	800.63	130.61	21.34	103.353	177.6	323.55	8.23
4	39.95	0.44	0.25	17.86	7.9	1081.25	146.99	20.78	103.026	211.17	358.87	8.02
17	49.87	0.46	0.29	9.03	7.57	835.54	128.31	10.77	80.4086	166.44	464.25	8.94
21	32.6	0.48	0.18	10.56	6.3	1052.95	138.63	10.23	100.115	187.93	348.12	6.36
12	61.44	0.49	0.35	11.83	11.41	853.72	119.65	12.61	103.268	208.4	494.25	4.92
15	19.28	0.51	0.28	12.82	5.7	1046.97	123.59	16.23	107.61	221.6	440.72	8.38
20	42.44	0.49	0.19	18.2	5.06	1058.02	161.36	24.22	110.564	219.15	456.53	7.55
3	19.16	0.53	0.13	14.96	9.22	1074.52	166.76	8.67	104.538	195.3	285.38	5.5
6	69.61	0.53	0.23	9.57	9.89	901.87	188.46	39.82	59.7583	233.99	512.18	4.24
18	25.37	0.54	0.2	11.32	7.29	1167.27	146.49	14.32	101.3	178.57	386.62	6.66
1	55.89	0.56	0.23	12.53	8.09	932.08	148.69	31.55	97.9805	191.01	462.04	5.77
14	17.85	0.57	0.16	8.51	17.32	728.68	105	17.79	82.4626	250.88	451.09	7.82
2	20.87	0.66	0.22	7.95	8.76	795.69	93	30.27	81.0242	155.39	493.31	7.86
19	7.64	0.66	0.22	9.63	13.65	902.68	147.85	9.85	91.5247	190.9	442.96	6.24
