# Supplementary material for: Effects of nanoscale zinc oxide treatment on growth, rhizosphere microbiota, and metabolism of Aconitum carmichaelii
Source: PeerJ. 2023 Oct 18;11:e16177. doi: 10.7717/peerj.16177 (PMC10590109; doi:10.7717/peerj.16177)
Supplement: Figure S2 [file peerj-11-16177-s002.xlsx]

## Sheet: Sheet2
方差分析：可重复双因素分析
SUMMARY	30.5	24.3	总计
37.62
观测数	1	1	2
求和	39.54	35.72	75.26
平均	39.54	35.72	37.63
方差	#DIV/0!	#DIV/0!	7.2962
57.5
观测数	1	1	2
求和	53.26	61.6	114.86
平均	53.26	61.6	57.43
方差	#DIV/0!	#DIV/0!	34.7778
总计
观测数	2	2
求和	92.8	97.32
平均	46.4	48.66
方差	94.1192	334.887
方差分析
差异源	SS	df	MS	F	P-value	F crit
样本	392.04	1	392.04	65535	#NUM!	#NUM!
列	5.1076	1	5.1076	65535	#NUM!	#NUM!
交互	36.9664	1	36.9664	65535	#NUM!	#NUM!
内部	0	0	65535
总计	434.114	3

## Sheet: Sheet3
方差分析：无重复双因素分析
SUMMARY	观测数	求和	平均	方差
行 1	3	83.4	27.8	10.09
行 2	3	112.88	37.6267	3.64813
列 1	2	66.22	33.11	40.6802
列 2	2	70.04	35.02	40.8608
列 3	2	60.02	30.01	65.2082
方差分析
差异源	SS	df	MS	F	P-value	F crit
行	144.845	1	144.845	152.138	0.0065089	18.5128
列	25.5721	2	12.7861	13.4298	0.069301	19
误差	1.90413	2	0.952067
总计	172.321	5

## Sheet: Sheet4
方差分析：无重复双因素分析
SUMMARY	观测数	求和	平均	方差
行 1	3	112.88	37.6267	3.64813
行 2	3	172.36	57.4533	17.3905
列 1	2	95.12	47.56	197.607
列 2	2	92.8	46.4	94.1192
列 3	2	97.32	48.66	334.887
方差分析
差异源	SS	df	MS	F	P-value	F crit
行	589.645	1	589.645	31.8998	0.0299471	18.5128
列	5.1088	2	2.5544	0.138193	0.878585	19
误差	36.9685	2	18.4843
总计	631.722	5

## Sheet: Sheet5
方差分析：无重复双因素分析
SUMMARY	观测数	求和	平均	方差
行 1	3	140.5	46.8333	15.6233
行 2	3	186.6	62.2	45.01
列 1	2	101.1	50.55	45.125
列 2	2	113.8	56.9	64.98
列 3	2	112.2	56.1	317.52
方差分析
差异源	SS	df	MS	F	P-value	F crit
行	354.202	1	354.202	9.6482	0.0898903	18.5128
列	47.8433	2	23.9217	0.651609	0.60547	19
误差	73.4233	2	36.7117
总计	475.468	5

## Sheet: Sheet1
			replicates
			1	2	3	average value	SD
	weight of lateral roots	CK	28.6	33.5	29.3	30.4667	2.65016
	weight of lateral roots	ZnO	37.62	39.54	35.72	37.6267	1.91001
	weight of lateral roots	ZnO NPs	57.5	53.26	61.6	57.4533	4.1702
	plant height	CK	45.8	51.2	43.5	46.8333	3.95264
	plant height	ZnO	55.3	62.6	68.7	62.2	6.70895
	plant height	ZnO NPs	76.8	80.8	72.5	76.7	4.1509
	monoester-type alkaloids	CK	0.1096	0.1015	0.124	0.1117	0.0113961
	monoester-type alkaloids	ZnO	0.120917	0.11075	0.13175	0.121139	0.0105018
	monoester-type alkaloids	ZnO NPs	0.13565	0.149	0.1526	0.14575	0.00893015
