# Supplementary material for: Effects of nanoscale zinc oxide treatment on growth, rhizosphere microbiota, and metabolism of Aconitum carmichaelii
Source: PeerJ. 2023 Oct 18;11:e16177. doi: 10.7717/peerj.16177 (PMC10590109; doi:10.7717/peerj.16177)
Supplement: Figure S3 [file peerj-11-16177-s003.csv]

	ZnO-1	ZnO-2	ZnO-3	ZnO-4	N50-1	N50-2	N50-3	N50-4
	bulk ZnO	bulk ZnO	bulk ZnO	bulk ZnO	ZnO NPs	ZnO NPs	ZnO NPs	ZnO NPs
BGI0151	1592532.551	1526241.536	145732.1586	178606.2417	743426.0774	1558955.763	189423.5526	434124.0564
BGI0152	24010295.8	28764070.03	32359092.48	19847109.5	26576358.06	24615667.51	30648991.53	26245348.18
BGI0153	1671142.684	4533988.672	2943013.057	3213189.3	2719524.812	2803957.806	2684554.205	4925227.937
BGI0154	261091.9297	357858.2456	1323804.908	327489.6336	603157.509	806507.7616	1086979.113	1321934.206
BGI0168	611924.5845	634241.4509	1975787.803	1014186.627	1015692.561	1257744.559	1537331.274	2206483.481
BGI0171	422525.4718	16928.3441	60328.15252	1692863.878	128860.2111	225557.7517	244906.1851	22150.20148
BGI0176	7418441.538	54361.14646	61338.30456	1320126.949	42054.26849	114446.6723	131060.7109	32273.99111
BGI0178	24811628.02	51423.74946	4941116.523	810313.1462	3370751.294	128640.3091	302160.135	315775.3941
BGI0196	360919.7863	16915.47617	19301.26255	1984164.974	71193.8965	180281.9028	230481.6406	48874.61046
BGI0201	1595918.732	1378803.157	5333348.522	2708322.004	2412628.877	3925239.677	4502783.09	5261563.201
BGI0202	12647374.38	34824915.56	13918083.43	21312357.2	34085590.02	40370738.91	23926471.22	17928069.98
BGI0205	366305.4875	147550.6806	98871.80783	350833.5294	104456.1058	67940.23766	95934.24275	369355.7593
BGI0208	844574.5122	20972.38291	422029.4777	43136.17883	150334.0163	23653.48846	40481.82229	16009.19154
BGI0225	215399.2699	889973.9714	952671.0372	327750.729	522465.9176	533396.0337	371317.6071	795243.6755
BGI0226	1811319.067	1852848.264	1861307.473	1155246.098	2109838.144	1990985.059	1571308.568	1592387.834
BGI0227	1596091.398	1787906.171	1948050.767	1066083.808	2259055.194	1752658.327	1441249.328	1202141.732
BGI0232	462546.7847	878131.9682	71090.62001	359357.5789	363197.3245	691355.3771	169671.628	517953.8687
BGI0254	529718.2988	104959.0089	104196.8477	6632315.808	164591.5662	235705.6728	239068.5581	93855.20887
BGI0268	1584991.716	1492320.508	1463233.985	1430991.453	1804888.791	1961364.994	1330313.156	1809338.101
BGI0270	454545.5065	309746.2329	419512.7943	395676.6641	239114.3486	284915.8673	350632.4679	398759.24
BGI0276	881756.4211	1478003.184	1492200.597	1293588.211	745117.7493	1435616.014	958318.5769	1232657.482
BGI0284	10540000.56	13101593.13	14892534.95	7185019	12857728.48	9595384.771	11315169.51	10028171.91
BGI0286	151672.5582	785811.6042	394701.8549	218261.4466	325006.0931	527529.801	1081490.603	462436.6576
BGI0293	160057.5397	137484.4515	254642.6031	114425.9526	400411.7892	372106.6108	273516.9351	393859.9077
BGI0295	1726804.167	3858892.719	1676859.064	1009525.359	2262564.833	652464.0183	1812339.786	1268869.335
BGI0299	753398.0976	12566.11653	17072.23833	225502.3731	33503.21459	250539.9639	196986.6196	10167.63872
BGI0301	2593843.438	4968867.315	2134075.281	602457.9607	1684785.879	877804.543	2792136.846	952295.0316
BGI0303	228504.867	235132.1377	644476.9969	408024.1517	1426743.344	4070593.236	666937.4068	2515899.689
BGI0311	645158.6135	225228.5124	285363.2664	1048784.45	331160.998	740303.135	489454.3021	196212.861
BGI0312	12520280.14	9612847.525	14450406.79	9093426.072	8262974.924	13384835.5	7945298.937	8030923.396
BGI0313	3570302.08	3589531.893	4074214.752	2238598.864	2704731.952	1800194.66	1466079.104	2810271.386
BGI0319	155088.5828	104107.386	135718.9429	104291.5168	194763.5775	151787.6696	109154.7837	149532.8434
BGI0345	870089.7112	2908802.128	10143089.09	15062014.13	1616762.129	1729220.963	6529862.953	3418454.893
BGI0348	137068.3869	1069864.094	234820.8781	258318.1304	239480.4912	137880.7284	783918.2136	82699.36166
BGI0381	18846178.96	107627265	37048988.87	48286146.08	183093998.3	57100723.06	63368511.12	49859024.41
BGI0389	1141899.751	647688.4355	1865162.107	2098874.376	756698.7498	545077.7762	1382344.909	929448.5923
BGI0390	1082277.598	990537.998	1727440.253	575676.9049	1953372.397	2126200.621	826842.7309	735023.9181
BGI0396	10943588.14	36377524.65	3470430.157	649875.3887	42895126.76	24768010.93	4300058.431	19265736.38
BGI0415	3000354.629	2895145.747	3020164.589	2020273.037	2128052.584	2836220.983	2130448.492	1966211.922
BGI0426	8716088.563	112736843.1	25779031.71	10942356.15	259833019.2	460727391.9	208602470	204826890.5
BGI0430	4065385.833	5259481.279	7705921.368	2553315.388	2283045.65	3074565.358	2680383.832	6243612.506
BGI0434	572191.049	401911.012	406260.4024	571691.6235	320322.711	253535.9328	293219.6253	283931.3379
BGI0436	2127193.16	636234.8099	232298.8429	1190350.911	442809.0268	516895.6001	580008.5736	1446674.139
BGI0444	241669.0853	48775.29593	135741.6881	29344.61915	531144.4262	385689.3655	167105.8472	1327624.96
BGI0459	90775.65784	158502.457	34470.93639	82281.71121	121910.4521	33545.58883	107111.5583	14047.7474
BGI0464	263735.2187	154024.4181	232563.7569	301084.1261	139362.4811	299132.6603	261996.098	115462.1096
BGI0513	404358.1897	452618.8368	1500301.882	1430908.295	770534.5405	936656.5306	598033.9392	998739.7614
BGI0515	832130.8032	163675.3641	114848.2653	1096077.589	155907.2641	119292.9304	116348.5931	64155.4795
BGI0528	386136.5495	303663.2124	1219467.575	471504.3117	428522.5099	847114.8833	941583.375	1354922.616
BGI0549	586962.5576	519973.081	535810.0592	460267.3738	783472.3545	487475.1197	565519.1293	462653.7641
BGI0564	2565913.04	4732655.441	2593095.055	1901615.014	2300245.087	876302.6992	2468519.488	1778597.758
BGI0572	293179.1125	25007.06322	19160.77783	136977.6206	87582.2578	71938.5384	266884.8448	168710.933
BGI0577	9742967.941	102873.2348	117537.5443	3454005.097	244116.3675	2620210.195	2399671.968	51672.39556
BGI0580	351281.3743	155671.5129	654538.3787	319794.4727	227794.0509	219757.6795	500134.7984	194565.8468
BGI0594	60099.65033	12852.72038	24182.1031	75812.4468	3496.894402	19680.54925	9534.678748	15171.78109
BGI0611	827017.9576	313893.2151	1850114.186	787252.6999	184027.2543	119735.1032	178155.6011	118190.3778
BGI0614	1335188.122	378333.4586	908628.4086	773052.508	451050.7133	224768.2362	365438.5786	481207.2716
BGI0616	1420676.137	3710264.642	2760693.325	2803877.555	2656099.861	2602437.274	3036562.996	2550529.766
BGI0623	76220.51526	24242.00642	123491.4205	88542.63581	90439.56118	90183.40438	64390.69224	34667.5091
BGI0625	10114079.31	12038276.47	10801329.57	9208141.733	9410314.32	8660031.603	9581622.578	8347087.015
BGI0642	33118033.44	22038109.38	26960015.84	16959882.6	26104147.54	21241580.25	23641370.79	18653605.39
BGI0659	3566438.401	1572100.491	388694.4606	7459519.68	1497063.596	2868719.031	2351672.957	2795761.619
BGI0675	109779.6262	49962.65473	22179.19238	14319.11546	71062.96573	116341.0685	10841.62685	30053.73047
BGI0679	5885503.428	7345827.453	6486819.052	3674400.909	9555849.086	16875445.77	6556790.784	9864732.491
BGI0683	701372.2028	14226218.44	7057140.186	2613265.396	7672148.081	15572179.46	22991126.06	7950805.783
BGI0697	1630857.043	4353300.737	2287277.213	2859806.514	2705317.085	3353609.479	2914442.795	2524790.357
BGI0733	4831640.12	4287991.323	8080801.497	4046415.356	10859232.47	12114345.11	11735446.2	10759867.58
BGI0749	39130115.24	144340.7174	8702671.158	1411381.579	5483985.528	317300.339	523075.7659	669912.3148
BGI0778	4596825.467	779378.81	615343.1419	918562.2255	268905.1544	426412.2681	947220.7076	440323.8883
BGI0783	4891089.607	6902105.034	3341847.838	4673484.241	4376903.289	2684984.651	2073228.111	2994309.176
BGI0784	22188.70521	338975.1463	23759.31099	6386.107318	113959.5941	105827.0593	70286.50521	25017.5034
BGI0786	257264.49	633188.6204	191176.9585	176509.4311	1537095.969	2212085.797	1820981.533	1049623.943
BGI0796	2334648.707	9339418.094	7481341.157	4331855.218	10144730.51	11281829.65	3428630.643	9366783.428
BGI0798	24960046.56	408043.1646	9644084.686	2135345.469	7897783.512	2780211.693	925520.6695	1024684.512
BGI0800	10864826.66	5201642.282	2888052.759	11003602.69	2104895.218	839056.532	261557.4648	525756.8657
BGI0802	2201067.757	3122326.675	4935181.378	2385372.032	2644929.033	4890982.578	2424854.218	4514366.351
BGI0808	346770.7297	1579387.248	2446614.982	2371898.795	1600561.474	2337100.51	1772007.905	2865721.219
BGI0810	13869577.89	25479585.23	14490455.64	20924580.46	29373583.91	43252333.88	21264361.17	18389653.19
BGI0819	486099.7681	224172.1725	325656.96	382829.3399	289166.9809	396828.5917	335528.7132	355811.7416
BGI0820	127834.995	318081.1408	186523.5694	135812.5271	352032.2899	368447.9341	360775.8622	159190.3355
BGI0821	12014768.19	10523952.97	9740487.977	8074154.344	16062876.68	19989296.14	8887307.518	17088844.61
BGI0824	422357.0688	3193454.732	1536427.862	442250.003	1114078.345	694334.8059	1731093.044	547830.0639
BGI0831	289225.9034	585319.9285	224201.5712	1078481.369	7752070.31	6412491.486	1703660.561	2454843.591
BGI0836	10864673.18	119873171.3	25561938.66	6562809.888	317810221.4	460433674.5	253039815.4	212023666.5
BGI0840	24226.5957	16616.0044	26583.72283	47490.74935	24903.49615	26511.62291	33533.06569	5665.087018
BGI0845	1791312.141	1508722.437	1637492.57	1301049.995	3237949.256	2444050.092	1224134.813	2759838.529
BGI0851	3684187.331	16130853.1	3813400.187	8384780.076	4649158.185	3397366.944	2688772.693	5380553.557
BGI0863	4631365.153	448200.4582	617482.5235	1724464.469	332210.7616	575603.1373	844548.0732	180842.1548
BGI0865	22051.21155	89819.30679	28945.20407	98726.25052	359023.7614	421507.5682	95230.41539	195080.2714
BGI0875	472352.534	127302.411	560239.683	472071.2106	478825.417	437958.3814	597312.2084	933789.651
BGI0896	44020.35324	74707.68015	74723.15348	60916.59665	159058.8721	160486.6753	105530.4644	153724.1736
BGI0904	326131.7592	331236.8424	547905.1246	370679.4622	132212.2706	118197.9738	350273.281	318006.3497
BGI0911	435044.8556	565365.2817	619326.2182	222352.2393	529932.4476	328145.1509	517694.6756	318051.2682
BGI0916	677523.9811	4129550.866	86502.46274	917010.8538	260504.7288	182847.8282	281341.8393	80938.98159
BGI0928	23044561.66	27533861.02	32611515.42	25516704.87	26585722.51	15981874.07	18781618.55	15612195.88
BGI0934	755961.4484	960202.4428	565291.7811	550079.7201	1658496.602	1449898.967	1363395.28	1095100.785
BGI0950	10229820.19	7997061.588	6762381.837	26485223.95	9798271.464	20376798.3	6904107.766	7315827.28
BGI0972	6327303.593	3966672.144	4217909.213	6779681.806	2631962.251	1811626.095	3549335.356	2994127.362
BGI0983	495325503	722978550.9	370470354.7	509219978.4	453454203.7	338278384.3	216591324.5	334331040.7
BGI1003	112512.4459	84594.92805	115976.157	50581.86851	78720.67782	65245.29916	25654.45131	46407.29769
BGI1004	404078.939	290406.907	41840.3634	337324.525	114728.9573	41904.97049	39252.0826	23297.76394
BGI1024	267725.7323	338136.3914	712542.5126	754481.6507	311123.9553	338277.6344	332139.3761	398662.986
BGI1025	720985.833	851415.8102	2194709.824	2152837.967	1089028.855	1277866.179	1426585.326	1594823.062
BGI1046	249009.5413	1010217.739	160998.1648	182642.4905	1417804.133	341307.7862	124772.1421	697540.4426
BGI1048	2201001.674	11423107.63	332488.5312	8003473.494	1937937.629	640644.4415	405153.9116	2025237.059
BGI1052	3089020.985	3384366.82	6259536.183	1027506.963	1224994.089	2172214.16	4614122.088	1132554.314
BGI1063	251938.476	105821.1601	266953.0784	294185.6637	108999.2877	113006.5783	101226.935	88586.90254
BGI1070	11579906.66	16185206.06	13758094.08	8379362.346	35915888.66	47761658.48	34167996.29	29002884.1
BGI1071	185604.714	282250.9804	189730.6348	113900.1852	136589.7613	48153.83157	148015.2294	102660.3177
BGI1083	1393654.902	998291.5095	1020390.024	608111.7491	921606.6355	850624.6988	923776.2071	928123.4945
BGI1085	31545.73484	29777.55505	34583.32416	33836.89066	17717.36657	39139.46077	13332.43719	39129.42018
BGI1087	130426.0576	59651.03465	501288.2807	194124.4289	225752.4578	93208.0428	488371.1465	90002.90692
BGI1094	446727.5532	145905.9254	471901.5533	725438.3643	315752.8795	400579.8932	454051.4503	175110.7594
BGI1096	89500.91044	66348.20624	108786.0152	247636.4673	1309187.209	5605281.321	1626802.39	104633.5262
BGI1099	115394.4835	57544.20391	75531.2751	431654.1794	20027.77327	121954.7886	116077.8042	99182.33714
BGI1100	11061.31149	6858.605589	31510.05367	15299.11736	16343.17281	19144.64904	32565.1632	26266.66739
BGI1102	1426159.895	65648.65888	283128.8904	1016153.784	76682.56077	113813.7367	223805.9108	125504.618
BGI1106	489115.036	2577679.927	104951.4513	477391.4764	410543.2818	251290.8858	195191.8039	140633.6195
BGI1119	166740.371	602304.4235	293934.1723	240129.9746	1532945.58	2267873.45	1226298.886	1192878.882
BGI1125	9023157.732	7584795.403	6532745.514	7576804.27	13429156.71	7451447.618	5360732.976	8427929.743
BGI1126	1332676.998	1256319.2	1805387.865	1220419.802	1262960.536	957396.7509	1411981.747	1106789.238
BGI1138	2099418.375	4795767.948	2361000.918	5081781.112	8389568.758	3887297.722	5330057.74	6497945.716
BGI1140	1435266.452	3191220.392	2558748.548	2573214.971	2122937.015	3096391.714	2194714.98	2294600.877
BGI1147	242848.9728	899836.6532	950934.3785	387470.0423	558208.8594	656224.1412	313751.4667	817131.852
BGI1150	199915.7787	1327378.238	846072.5698	429076.3094	1169355.463	1809492.419	852826.1572	2322751.986
BGI1153	8054.570335	6553.284753	29163.28988	12215.15151	11679.48826	17692.42564	31348.85105	31714.64799
BGI1156	12451598.33	8367159.573	9566090.246	26426910.26	9994006.015	17523414.18	10778784.8	8469058.039
BGI1158	5784149.286	17860.68397	55993.19546	4181119.122	357526.7476	98108.33196	334295.6166	47099.25754
BGI1166	7333919.177	367771.2294	213803.0261	1170773.227	2241627.497	140075.0523	28819.99599	34247.19964
BGI1175	5027374.6	50042.20192	759144.639	1044006.94	107049.2303	420400.4822	507645.2741	209858.4802
BGI1194	166530.4	77655.60546	320434.9422	264723.0152	113917.8817	265372.0498	203523.598	303262.3645
BGI1199	116365.4659	150617.9267	84205.20309	130280.3448	238304.4317	93409.83239	96465.74989	137613.3805
BGI1200	452147.3613	711921.6224	591933.0358	828368.0719	353091.3229	337571.9222	575564.0549	529790.9809
BGI1206	36934791.31	93653893.16	43367895.24	34664917.17	78333892.1	35203485.44	50460012.98	87537322.45
BGI1214	244459.4605	10235712.56	1194619.173	309806.6795	127326.1196	199911.7289	124585.2754	469393.6882
BGI1218	849225.848	913309.3738	1036413.31	1338617.331	1758191.695	707500.7493	703207.4546	615188.6651
BGI1225	6068139.772	485210.9586	1522313.831	11221855.2	2600677.908	2080687.697	1769893.066	1963100.776
BGI1226	2041392.854	10469.81409	18051.61752	1316273.109	109884.5187	62110.3932	119439.1673	10558.00246
BGI1235	2374996.168	43303043.46	22487849.35	9046647.97	43360197.5	56644158.14	30832691.59	67938140.56
BGI1236	434308.3586	292372.1906	64406.22325	347099.5076	118620.9613	40749.36675	36499.43505	24146.93877
BGI1239	1190033.19	2516165.383	1273635.808	877179.499	1507729.24	519835.3326	1551789.387	1233468.155
BGI1242	2194428.625	1217442.85	400069.7091	2087267.255	370384.6128	549720.0393	499992.6902	282300.3661
BGI1247	52398641.2	74900.69907	247503.3034	244701.8266	234264.1166	2675347.269	253935.0928	2542457.258
BGI1248	12978567.82	5980596.451	14649521.8	2540113.976	8024049.44	5905641.258	9459249.491	5769099.17
BGI1263	25936362.38	1114086.483	7645986.572	22295284.81	22492319.1	58270427.82	28366126.93	16130575.41
BGI1278	14415147.39	15334489.79	5873987.242	12649821.7	7255602.84	14478990.45	12537881	6434941.007
BGI1283	3158464.875	193855.3343	545266.6878	1124913.43	287584.2248	296167.5663	663919.5652	106584.2755
BGI1288	57029060.95	261850.6353	356273.2632	3906179.408	417589.2112	609415.5735	1897873.273	220643.2145
BGI1293	324044.8399	795380.6633	294750.3216	378577.598	437913.6064	306849.1822	579729.9519	620958.5621
BGI1294	2729691.435	2578123.286	3820625.115	1981233.016	3072116.744	4055906.704	1491655.228	2436632.32
BGI1305	544662.4738	569811.7357	383405.5454	435355.1173	208519.4192	194956.306	494038.6912	269482.5318
BGI1306	594440.5072	3861803.211	1416106.045	240062.0183	1424955.502	388893.74	1425915.067	3242713.135
BGI1307	365648.9287	250992.4438	761848.6354	251197.0217	147846.3316	138920.5512	369349.3522	226017.4003
BGI1308	1424178.494	10844.15381	25541.46001	2690074.833	22055.46221	82574.94461	122076.5617	15746.09707
BGI1312	1309945.779	940996.4754	2219570.268	3970503.657	2010089.753	722931.5878	1287248.769	1857607.38
BGI1315	2023801.127	4671876.708	1915186.708	3723304.435	4334004.343	4934337.566	2859646.087	2377257.459
BGI1316	96943.68729	76595.75612	56860.18687	51520.73895	147913.535	134037.9048	56382.27822	110455.8282
BGI1325	24797456.58	91299960.76	29162875.11	23564687.72	65358791.72	53464615.88	39858215.58	43119570.8
BGI1330	521889.687	9852884.683	1149998.551	370545.3379	120148.1008	204914.5669	99435.47615	237276.9881
BGI1331	39115.34693	751296.312	10706.2736	76711.07994	104045.9333	18413.5753	13380.55257	8802.96984
BGI1347	2837199.752	77072009.83	3210716.725	806870.6213	30557142.47	26357162.36	12854246.36	12458657.87
BGI1348	932612.0211	3357743.077	1685503.557	957215.0744	2557949.288	1579534.992	1036639.232	2380761.108
BGI1350	19592228.07	18884477.37	43331414.7	27958699.74	31159347.54	45312523.95	28397724.19	38575125.05
BGI1352	590768.6804	155325.2487	773150.2966	1523329.807	329170.3869	568758.8315	672245.7645	265486.9183
BGI1356	187992.2008	288112.9064	96979.94694	227641.2094	177981.2652	78987.94177	39976.05128	139380.1776
BGI1361	698766.2183	592558.7228	544366.2476	474274.4266	1019095.602	926361.9537	606297.4766	892282.7552
BGI1362	6319470.718	11903656.89	833370.0752	34657352.55	13783993	7954720.767	14611547.74	10270640.2
BGI1373	3532317.592	2175629.708	4520233.668	1885900.112	2787187.053	1730845.203	2813481.054	2586974.767
BGI1375	2056856.094	876820.6094	817567.5512	1865951.35	611746.7994	389276.3684	751238.9163	598298.214
BGI1376	1606126.303	981826.4108	895125.8201	2101115.147	662699.7256	335931.1413	714624.2281	641049.9959
BGI1380	11350146.23	8940547.423	42195473.99	17364340.83	16901745.49	24964794.37	32356060.45	39571388.95
BGI1381	332201.7311	15503.51354	11739.17078	3926764.813	44350.77105	216334.9753	235792.2362	28338.26896
BGI1385	1678578	10124415.51	1891042.068	2204034.125	6318493.075	8798559.602	3958294.859	3948290.792
BGI1389	355800.5457	2776148.999	678123.7562	701512.3688	8165138.354	12494994.15	8193826.085	6123766.558
BGI1390	1664563.24	4753392.692	2062577.925	3607148.279	4166417.59	4567758.667	3027422.193	1758585.466
BGI1402	60855.33252	5823.322296	11815.43391	924229.4263	68493.01484	11013.52118	31678.94496	4349.614669
BGI1403	1007531.143	1150205.587	1005322.034	767619.5777	547883.8674	329737.414	996464.0056	614336.2818
BGI1411	1001383.364	278277.1302	638758.5998	999305.9775	607759.7836	824326.9949	247571.5535	316527.2454
BGI1422	280716.2184	14020.19239	72694.82171	1262056.471	108850.9767	137693.2736	164008.5593	14948.25774
BGI1425	2702046.683	2728455.779	3215732.698	2235105.371	2639699.912	2720774.185	2606525.599	2347030.472
BGI1426	1431634.061	3137280.377	2541882.354	2543064.712	2077894.512	3080267.292	2094326.147	2261835.99
BGI1437	44306783.44	35411353.82	42325455.8	27295699.83	54257452.03	60541864.01	23936826.1	62833350.65
BGI1439	1909354.177	4148239.777	4054253.88	2564222.38	1652866.579	2361786.102	2061334.66	2163362.725
BGI1457	156887.7246	759069.7103	389459.7679	141468.1038	487647.6019	555130.8671	499257.5319	603396.4715
BGI1459	10315605.58	2795144.4	7687359.991	15467463.09	6429611.587	1882885.386	5589687.233	5327652.318
BGI1462	717971.6309	1762087.259	1758997.135	1409526.192	1019925.217	1540913.789	986228.8564	1508705.611
BGI1470	21265052.66	22333489.16	25044061.15	15341214.53	19553639.35	23642627.11	14023153.67	21166777.88
BGI1477	2298081.789	1222726.89	1651771.169	3604991.559	1106550.405	1139146.314	1683090.675	1617004.279
BGI1481	5655434.971	4456533.104	7477225.623	3519736.758	1167588.477	1626553.068	6746654.088	2424521.418
BGI1483	955269.6969	598687.366	1216853.222	629855.9885	1016546.507	1220910.793	828814.3427	827780.7611
BGI1488	10146108.94	9322853.561	14551684.23	9075355.051	10070418.6	12536470.18	10548336.73	11829288.84
BGI1493	102525921.3	56094900.88	90091154.28	91363252.98	34338696.59	27621699.4	145242145.2	60721643.21
BGI1499	1828650.729	1572466.643	6767309.506	2200921.546	923584.5012	860098.8853	921860.5434	740289.016
BGI1500	5950725.517	3750177.445	3956002.881	3083170.945	3663133.61	7362680.049	4020967.944	6727444.305
BGI1510	32744076.28	27200993.46	40760456.02	16880504.24	28481076.35	26585131.66	25431142.22	24285966.02
BGI1513	1399871.961	1566739.245	6690933.985	1724968.776	2182304.271	4035723.335	5778886.993	7160889.236
BGI1529	27034399.52	42662304.87	34426254.22	33844948.85	58565709.36	28244706.55	50422330.8	30668920.2
BGI1537	15131135.49	6257290.826	10826952.65	14207821.75	6335891.804	3906003.506	8389068.242	6666425.639
BGI1539	511750.3291	933542.4357	763598.6736	766674.4482	650868.4503	1031405.011	1471591.113	885801.6476
BGI1546	321899.2994	30096.91362	25909.39618	1885301.917	70874.10099	157378.2335	260946.5113	62769.42083
BGI1548	1528249.469	58315.10977	12006.76072	939300.5323	34619.02284	10136.89429	25790.96473	20183.40989
BGI1549	1832473.906	822991.7272	2061597.207	1059473.266	784812.9466	375888.7872	2170803.872	254678.6552
BGI1564	1963018.272	2865240.683	2030745.425	3211090.701	2828452.261	4851523.341	3171756.036	3551961.433
BGI1566	1250399.301	1463843.784	1495660.535	1137260.917	899938.1722	863855.7001	849690.8245	1133732.892
BGI1584	419930.1458	17757.74055	17034.77574	161034.1637	7183.812224	16752.94626	13303.34417	13408.19255
BGI1592	14688584.97	25804659.51	16446864.58	15088622.61	23880611.67	19688382.66	18138741.07	17417542.65
BGI1594	11002295.8	25597055.38	16051988.79	19141999.91	25191840.47	28351169.85	20792490.24	16704591.93
BGI1595	14944011.95	19461564.17	8812833.924	13936285.22	38482636.95	22118712.16	27840518.95	67569282.12
BGI1599	894338.6896	573424.114	944943.0397	859213.0954	363653.8442	682992.6875	849307.0204	708749.7643
BGI1605	777849.586	306246.1565	177329.179	368622.8889	367915.467	305851.2611	360959.372	703707.1203
BGI1619	415464.2665	75209.52934	151740.8907	384904.6906	73315.43846	50460.62836	158108.2704	89817.8852
BGI1621	250779.9054	104468.8578	264414.9878	293171.6836	107151.194	110945.6781	100857.6774	87571.9568
BGI1646	2355849.377	2041165.71	1936393.211	1202769.932	3341960.428	3094993.521	1770794.949	2830527.521
BGI1648	30599597.28	37183581.01	30879314.74	9811435.735	22827406.86	29184338.09	29184066.08	28901117.87
BGI1649	1405822.558	2557674.979	1445868.736	1155786.173	1513976.839	598102.1247	1552314.181	1188423.388
BGI1655	10182849.59	34519802.95	15825376.23	28291270.89	40181879.68	11620916.65	36500361.55	17801828.49
BGI1684	70369.04098	1674427.424	96692.28775	39998.56324	95894.62375	87358.35018	182343.8774	346361.7305
BGI1702	2411915.88	13733203.67	1234091.366	776072.9883	6737296.582	15353399.86	3018263.485	7664254.195
BGI1704	1568035.231	480369.1083	2004512.245	2779615.354	1325776.022	1135646.423	3165443.969	3927103.132
BGI1769	447438.47	1884303.329	664503.4282	369384.7152	448505.0947	456454.6574	1245455.522	390496.3625
BGI1772	376914.8819	817894.8579	441927.4658	293204.7677	491059.9127	251449.6711	342832.1809	245869.2684
BGI1773	132366.9565	2586.453515	19630.39818	277206.4154	60436.71703	73594.75674	113716.7935	71344.58936
BGI1775	80369.83937	138263.546	148309.0497	374064.7608	375169.9587	903120.8659	301691.2898	514927.2128
BGI1800	1588522.852	570734.7171	21024.54178	618158.5569	324342.1698	29854.93451	28433.95396	23684.91922
BGI1811	13274.00013	27565.44126	32777.09205	18322.28018	41012.61572	42389.04496	32809.097	43468.33996
BGI1818	11593170	53236793.71	2288587.066	15188042.73	8592174.278	6639641.501	3983350.666	3627416.071
BGI1823	11336786.96	4975097.732	3595121.719	10633744.96	4640446.075	8226739.744	9841406.487	6868481.122
BGI1824	36938338.43	93654538.9	43364812.6	34674820.91	78324465.09	35205044.63	50471166.8	87543799.28
BGI1827	709528.0281	518221.873	497326.6116	2225156.921	531211.6296	426938.2442	821226.6585	225049.5122
BGI1831	2119819.663	1274617.394	1093545.1	2486713.708	641326.7255	463735.6226	906456.9068	719141.9959
BGI1832	272020.0109	1012216.947	600629.7089	236243.051	339685.4023	125583.6931	1599377.74	65685.91928
BGI0184	3878443.487	88168.70258	77875.363	2209880.158	143109.6503	601459.771	326894.7992	76526.26703
BGI0199	647838.1411	157654.3436	492326.6936	561858.5204	103035.5648	343394.048	416727.3399	339598.2775
BGI0206	61092034.78	3871569.968	8621705.131	49413126.81	7691898.93	13518748.8	44950886.57	27559791.68
BGI0216	77182.97087	346695.9031	65714.73807	13238.96737	135590.9797	114211.8024	134138.9765	24633.55659
BGI0262	558427.8272	8247600.145	959945.4698	10023724.18	1487539.252	875748.0535	6969644.276	10121720.17
BGI0310	3572893.143	9898717.902	20274772.15	7208239.502	5617985.64	4329964.527	7588497.629	16291438.43
BGI0332	380003.6929	362099.9826	470891.4012	99782.25622	551964.7362	442273.15	152802.1507	326140.8884
BGI0364	9341167.773	1177842.387	8883176.63	6382984.903	2412154.978	6284113.614	7173485.659	8391570.301
BGI0405	5017404.711	6308499.33	8431813.942	4058556.292	5971860.231	4915875.473	4661585.117	5672515.693
BGI0479	134919.6488	130514.7138	451263.6789	274377.2858	206707.2447	373649.2536	471153.6718	523319.4986
BGI0496	464068.8075	1106520.142	1603313.306	386719.8401	528780.7202	350380.5988	671540.8182	725106.54
BGI0504	295794.6895	270212.4489	195569.4474	318223.4295	75499.54911	35634.0559	75894.74484	12458.48568
BGI0521	1242756.146	1865447.135	2060031.806	1943200.716	1187097.162	1876054.312	1293613.427	1693941.23
BGI0526	1944627.163	1845543.96	1801430.21	500765.7738	433210.5267	429038.8407	1359364.777	1052081.63
BGI0587	36795106.28	105217827.4	208935404.5	77078065.61	65451129.2	49980832.27	92165613.14	189551155
BGI0600	571878.7572	9754312.845	1038995.553	430281.6402	3831612.546	683231.968	650532.2988	1125860.378
BGI0606	750478.7555	1135947.923	452196.2299	877307.3642	678952.5214	414508.8879	236959.314	457811.1146
BGI0609	71286044.81	219502892.8	63201811.62	95583005.27	62036853.27	47398843.01	21683945.22	75355235.68
BGI0618	468080.638	162356.9864	381638.1139	1238270.859	7686925.878	39530244.49	9226384.461	427868.6111
BGI0650	711600.0256	864348.0778	1098388.478	1104928.902	827794.1586	602964.9229	951683.1297	1098097.495
BGI0655	485282.267	417380.601	1316848.907	1843755.559	612314.5523	631456.9507	777647.5483	723006.0622
BGI0665	3882523.531	4003411.248	5002830.791	3373781.748	4464056.835	5609867.347	2633953.605	5634604.422
BGI0669	14370741.21	163621.5527	248023.7659	6524974.303	559661.8434	4376461.038	4340583.893	66206.76078
BGI0670	242144.451	305505.6658	169413.8685	338591.5531	238123.6777	112223.6788	345850.0225	294216.6205
BGI0676	56387.32156	175911.5937	186965.0928	30184.23757	55798.52343	80275.86655	332260.224	127624.3466
BGI0721	2278584.336	1446191.326	4040891.776	2012225.576	4283310.961	4996733.552	1544814.895	5356544.582
BGI0728	94239.64535	169012.0447	455397.9436	158610.0897	171554.0706	133516.3394	295692.5322	309185.1985
BGI0738	552864.1304	97523.68618	132561.3816	4225063.623	58670.88964	299005.8526	1507747.027	17417.70949
BGI0746	138443.3235	174287.8952	170060.0982	123396.189	169390.8162	137278.6676	177107.1333	137977.007
BGI0755	1678829.539	4783840.549	3121118.247	3265027.467	2755162.314	2855404.226	2653124.788	4901919.478
BGI0765	57940.25381	2970507.352	350406.3537	117710.2108	46752.71342	62939.60505	25440.72949	80573.21611
BGI0814	81055.17598	205774.545	144664.4747	200070.6083	119845.6854	160854.9688	151845.4378	27815.28849
BGI0859	1067435.744	786893.6799	1112422.233	545505.1856	561188.9828	636969.2246	494175.2046	402611.542
BGI0862	12037660.35	11256832.94	17468494.88	9616135.483	18833082.13	22350342.35	9854774.731	19135055.43
BGI0883	196692.6715	225193.4181	216493.6429	116175.8283	239631.1196	371587.2508	173656.2532	292954.6226
BGI0886	388877.896	133594.8278	335992.6215	158625.2904	174743.915	209585.4996	58120.02686	73452.55359
BGI0957	52048.27752	282470.9049	128736.1834	26979.5598	165356.2946	59322.82997	112980.5162	167000.8189
BGI0958	209283816.3	214373446.6	248922846.7	138974614.1	189879336	183569771.8	199485969.8	199215252.3
BGI0980	752159.5888	92599.94903	140833.9247	635329.1561	191733.6309	86170.76886	309972.7306	8047.910102
BGI0987	666665.1796	638636.4332	90753.12898	525913.195	551999.4966	155006.3789	67410.7718	525957.9297
BGI0990	9221794.5	23804840.79	45377463.59	27718508.06	427307.0552	394516.2815	210899.7983	618349.0072
BGI0994	1556582.755	369665.1544	1041862.779	351631.1222	2562059.124	2423523.791	1322510.631	1507327.039
BGI1015	373593.7172	61948.5447	101910.2916	72141.0163	18757.86066	45161.17073	60249.41233	71876.12575
BGI1017	12559947.6	325867.407	3388349.619	17355236.47	1618000.758	167231.7402	1394824.696	911767.7883
BGI1028	2962835.914	44764.01185	80702.45074	2477946.446	185705.022	43471.87213	163855.2614	35132.73712
BGI1034	4625382.58	4386952.708	16693470.12	5883899.26	7087747.274	11861051.77	14052339.56	21564711.47
BGI1036	753119.9128	661947.2695	533447.24	233721.5132	653178.857	266666.5906	515457.8697	420402.5034
BGI1041	1110118.465	1897936.314	891499.9764	1533578.696	992689.2988	756474.9713	535737.9446	837281.0382
BGI1059	1700645.199	1195170.807	557931.7197	13781904.52	603999.869	1543259.179	2304451.624	563293.8157
BGI1062	629217.8759	429663.6231	776080.4065	571470.7654	787747.8815	612507.4751	595386.4741	824705.9781
BGI1065	76055.3097	293864.8702	828825.06	1207939.084	1430835.8	174527.0402	539142.9472	1105073.776
BGI1072	5754690.47	3118065.052	5591814.986	3399197.418	2284644.628	4671989.052	3674791.185	2552976.758
BGI1076	104878.8833	183378.5014	148378.6231	341060.3352	154827.3749	285083.4739	161922.8133	26969.32213
BGI1081	1705018.35	286369.8871	1398039.71	1603605.018	1991965.69	1940443.935	1213268.569	4093835.509
BGI1128	23091.47364	350325.8286	472743.1236	68394.47616	415298.502	134624.5281	296403.0734	1609257.965
BGI1129	1668038.952	5863107.589	15021718.01	9204216.36	4239969.399	2960625.917	5196688.61	14608241.29
BGI1130	4343709.235	1897557.295	8396831.909	12169692.3	8153303.603	5782425.009	8994467.192	8637135.834
BGI1131	296597481.9	389104840.8	532483691.4	303643161.4	344658324.5	282891602.4	310100077.5	393381657.5
BGI1132	18316078.02	3439780.797	21277762.14	10391538.74	16066102.44	16896019.48	5862981.494	10577036.17
BGI1151	18076534.23	3655607.533	20221907.08	10538192.09	13324518.69	21495327.9	5322630.068	12277021.09
BGI1177	146971.1278	34966.83944	375783.2459	405266.5551	53929.57357	132848.1182	370656.3003	401778.4095
BGI1189	21913732.81	3700472.149	22626468.97	42898632.09	13192972.66	19378802.15	23434537.3	5135830.782
BGI1197	722868.1105	498454.3961	458356.1504	619906.6443	332192.2227	576649.5762	688067.8931	308466.5014
BGI1205	7951095.167	833755.164	6461678.977	7545530.943	4045767.781	4504969.026	3995594.352	1313757.957
BGI1212	8528783.83	648694.4735	7574283.171	6338765.894	3864665.034	4576165.464	3797723.753	1321418.712
BGI1224	645071.2144	1426641.434	811865.2095	2203353.667	137525.9743	105973.7151	133287.4461	150756.3396
BGI1252	63235.3584	71915.33979	80555.27627	58883.27152	73238.96562	69815.88839	69479.7333	64127.67277
BGI1295	9658877.246	89170267.22	21392543.51	5738380.601	298979660.5	454465254.7	258059856.8	198428398.8
BGI1300	476512.5165	440266.7958	422954.001	362751.8191	329351.1408	527335.7301	545490.821	428821.5264
BGI1324	2583545.269	44497.29479	1284208.286	46891.66059	444354.7051	51936.00795	52469.26665	80901.54945
BGI1338	12466002.13	1591783.742	259192.9701	5279167.445	878544.3159	768904.3276	839018.1609	8283784.989
BGI1379	120363.4404	139075.3953	102069.5076	111691.6042	112371.0447	150693.8157	90362.92888	106009.9595
BGI1397	569113.9622	531041.8386	602572.4119	397766.3215	562888.7655	512570.9075	519761.3992	357832.0077
BGI1424	834278.4754	3418993.244	2158789.888	1412855.158	307357.0886	74225.48703	3401681.552	1075315.225
BGI1452	8777795.503	5386215.161	12601119.46	3192272.161	4377688.873	6231102.498	4652311.157	6011376.023
BGI1458	807556.7429	1290864.908	307503.6583	725820.1716	350247.9237	697117.9584	551784.9846	695970.4317
BGI1485	11491650.65	24336028.86	16047129.36	8247477.874	90655585.37	131147272.3	68234296.8	62961894.76
BGI1519	22748.27242	8338.417301	12907.20087	31364.53184	13878.66174	10921.99912	57046.9419	5559.207536
BGI1526	737926.3306	588140.3443	2214241.214	1696725.765	1369374.81	737432.8711	1502759.811	1894808.51
BGI1527	1824712.442	687416.4083	534251.3478	390189.19	408670.8559	229165.7054	362168.9704	195864.2073
BGI1532	588390.7863	12508532.56	73935.1011	482948.6953	6710617.989	461198.3666	116545.5305	1678728.808
BGI1541	981763.3392	864645.2099	894009.97	675525.3292	2109805.701	1986064.922	695991.2659	1761613.192
BGI1560	351225.9505	207226.2813	286824.3075	582306.2244	108634.3037	135799.98	182265.55	151865.4005
BGI1572	107893.0853	88063.41953	124049.3455	121775.0727	296484.0412	616047.0629	361067.9114	328450.9862
BGI1623	398859.5092	252589.2367	364129.7039	3023980.976	2283474.362	4645621.88	951863.2827	261761.8856
BGI1626	12930.7989	21964.38317	18614.89435	25394.21	9158.201906	20212.03876	3769.78438	27714.75646
BGI1642	7074875.796	469923.8602	571596.2002	14179570.7	2073741.805	3842002.025	4812313.83	3237571.028
BGI1668	228518.7229	583957.0979	91410.06229	145671.5608	770057.1645	170989.6578	130607.5311	487751.4792
BGI1687	1426349.615	25797.85588	58547.34146	401038.9556	78767.025	415201.368	158696.8447	22586.55328
BGI1713	122400.265	79868.88906	213713.3834	434933.0727	277278.9303	583252.396	176675.2138	239549.6537
BGI1714	66103.54006	29935.47962	148507.0663	289450.1801	195257.1749	392810.4428	124985.864	163997.6918
BGI1737	1235777.01	2344283.79	1486946.468	1179914.249	1070126.16	1156544.326	1319460.34	1603192.889
BGI1743	3696435.991	3252933.804	13156665.61	6004025.498	5345724.951	10061261.79	13576132.66	16528910.06
BGI1763	6068140.102	952303.8746	1537345.696	11221855.25	1126361.505	1276732.629	1197641.139	396695.1249
BGI1815	4165745.545	7389358.484	8840573.635	5089702.496	9988781.53	9837869.692	9849061.309	8597435.307
BGI0158	93475.43642	393803.0476	161347.3696	195826.9139	425271.2555	407685.533	299033.754	318138.9664
BGI0190	261782.5956	262177.0128	284209.9538	214123.2634	273904.8559	272888.9875	273843.6721	245496.0165
BGI0191	191835.6281	59978.58191	46734.58345	84703.99695	61333.53488	14213.48498	126178.6779	15576.0482
BGI0204	1954635.422	12972994.57	4344918.103	886682.6561	46644682.79	84420743.72	42149573.11	33545843.26
BGI0213	462986.9776	15574650.95	484840.8649	680343.0758	21651412.16	8751928.565	1421925.966	11482406.27
BGI0267	1235570.237	3859.208568	17434.8227	336157.6432	13058.31674	72928.74084	63312.01247	7921.710315
BGI0269	641373.8075	76554.81271	345706.1364	4865814.086	235718.2593	367974.8864	280949.0834	47929.18155
BGI0290	86687.08674	99474.93198	4243.976487	30676.92101	45875.59313	5373.336873	4013.718187	4744.256373
BGI0322	420685.828	231117.3442	41766.77617	194172.7136	108463.9778	38989.49692	183226.7388	142665.65
BGI0344	82609.17407	11568.26721	44326.27397	257051.9966	49342.36186	83990.77973	57900.71022	46635.099
BGI0349	463760.7791	1975216.409	1084705.267	1542966.506	1529551.808	2199138.183	1197923.118	1459089.845
BGI0355	3641190.186	3224205.57	13382705.53	6082613.424	5416122.834	10211155.06	13606512.49	16770867.14
BGI0356	3322305.089	3970657.692	10993805.68	4400187.103	6815918.772	6880431.61	10232891.15	15547395.5
BGI0362	514102.6431	498862.6603	557985.2377	2621263.678	92605.13296	72446.87172	688732.5568	53625.28377
BGI0371	93614754.8	108136039.5	243863234.6	173165864.9	184445037	73914907.5	142265024.8	203823538
BGI0373	45485.88641	27999.44137	25792.99455	97828.51154	425136.8487	2968383.237	518689.4332	32086.83041
BGI0374	162518.5696	209633.7536	81743.37562	356029.5067	331970.9149	260734.1974	829368.2291	141966.2037
BGI0383	171534.5297	711537.9241	1103409.804	401624.6319	559922.5462	408327.29	462568.9922	711956.0945
BGI0393	1859613.448	3110161.804	487393.673	87115.55274	4185725.824	6698572.881	147567.6445	6710546.368
BGI0424	6266320.359	17919174.55	9298951.192	4758277.654	12210913.09	11295833.63	5522367.097	14280084.41
BGI0427	80493.47708	95387.61015	239654.8904	47591.78969	49480.24471	17061.69535	147528.4808	28818.46985
BGI0433	671727.9306	1756385.597	2623608.336	1105386.713	1786497.073	1894310.205	2458715.139	2320298.576
BGI0447	800363.3732	9910620.736	1174521.831	462256.885	144582.3318	259291.898	145461.7572	267894.3396
BGI0450	182110.8829	344639.3742	164104.884	153117.2505	203629.7922	82794.377	202920.4773	218712.7856
BGI0477	1485245.93	2106794.482	896675.1658	1218407.043	1413525.13	1086431.818	594920.9857	842961.0981
BGI0497	73688.07393	215992.8496	114749.2571	2424788.496	1103526.252	2263070.196	454760.8724	59745.97341
BGI0502	24361.95768	31968.61223	27508.24608	17116.94937	29166.27763	26862.27367	23024.88964	25591.81938
BGI0518	473448.2199	95882.44047	482847.3198	1075773.845	499120.8452	1139544.38	347441.1871	223217.4763
BGI0519	60627.24227	117320.4084	49227.18376	39488.89071	58725.34757	27497.41465	57032.39539	44011.64073
BGI0545	1413422.014	27646.15826	11038.08513	1011530.965	79221.22732	27191.97359	106087.7077	30120.03883
BGI0554	874614.2118	151657.8892	514034.9276	16532380.02	499875.1455	275800.0504	757252.2203	357723.9892
BGI0556	156942.0826	282363.2823	141980.5476	108536.1054	126444.3646	106551.5169	124339.1037	102119.1559
BGI0561	328601.3158	142198.7923	428095.7417	1273485.653	584866.5962	666287.1562	1145251.319	455986.5652
BGI0591	270781.5022	825622.6336	943293.3477	288000.7429	745330.9463	1012615.423	549446.3531	857101.8911
BGI0602	127442.765	123150.7496	143596.7908	115711.758	127043.4018	61060.64629	196836.6786	161593.4789
BGI0605	551283.4862	242229.3849	122352.8253	292593.1606	106870.7936	96051.84247	270014.5827	129583.6518
BGI0620	155505.3272	130422.2987	106920.9133	52488.22258	30318.00494	89981.61479	70599.81468	56765.30558
BGI0627	733932.6195	10700.26698	23204.06186	222531.9659	38563.16749	249936.8005	195597.9872	9161.248894
BGI0629	563802.87	72874.58532	479133.1714	353473.9908	180676.3535	491714.9063	431166.4309	717266.1109
BGI0662	486842.6602	2935841.154	1697578.553	97004.09388	3653635.915	1066582.559	688074.6069	3393139.002
BGI0664	8558333.242	2356529.378	1005938.829	7130748.712	383993.3022	493297.2454	2744959.153	244955.9242
BGI0666	201070.0859	2270437.091	315848.4506	162192.1039	1273679.479	902367.7386	319854.2877	494461.4577
BGI0667	724543.6146	651015.3798	587573.9956	197452.501	641592.0631	871681.3869	98773.0504	1043415.555
BGI0688	153969.4484	45260.01198	345363.6213	214190.3256	168549.615	217216.0129	203981.2536	66184.30149
BGI0689	96919.17292	97427.76163	786532.4696	926851.1102	93039.63773	51453.03615	431370.0821	41731.48866
BGI0692	46371.60137	1097.283309	14259.86803	140283.3387	56655.94618	67936.92963	40093.54233	40683.38874
BGI0698	191432.7397	191163.5978	134743.5776	49744.93257	254077.5342	311867.4577	89730.71511	383621.6826
BGI0699	764227.0555	82192.13496	196728.1118	3219882.105	271253.7975	595186.6511	278310.5701	255546.0114
BGI0705	111353.8753	146363.3218	730881.7893	305817.8214	306937.6467	586505.2882	425610.7825	1143231.03
BGI0707	52791.16961	1338.264505	11780.64722	34986.78341	1871.267216	4839.642015	10153.46496	9687.437834
BGI0718	265236.9905	19463.32591	5725.086819	2638391.357	217813.1866	316551.6225	249402.176	55869.0732
BGI0724	2407341.285	47759.89943	1648585.511	400058.9537	1633805.145	1470279.715	246608.1269	133804.9277
BGI0737	430200.6023	38450.53848	354377.3885	296438.9528	93375.65476	255762.2343	264629.0166	333839.0754
BGI0754	514831.6792	587477.0611	572449.8121	1476345.154	788017.8538	880266.817	464866.222	1002416.667
BGI0756	1234466.024	723788.1915	544508.0703	456607.5674	631773.414	561502.1252	639018.1756	342389.6457
BGI0758	1773984.743	106562.8207	1616710.197	440435.7476	1221098.608	969765.46	262801.751	139529.9061
BGI0770	525044.5803	663058.5906	732959.6252	371091.671	1114544.134	468972.2277	547855.1886	480308.9003
BGI0795	295940.7099	99181.30926	498043.7527	1173630.076	544089.1924	591551.1305	1017502.737	472334.785
BGI0799	46933274.69	55053927.63	93868721.5	61842283.56	84407717.28	73411818.49	38103185.7	212214874.1
BGI0806	7094380.71	1152622.418	5501947.579	11309016.35	3988430.532	6196194.002	5284479.044	1750565.363
BGI0809	1225152.694	1181268.765	2926255.237	2053634.234	2788723.462	1758092.311	2562013.274	3181693.399
BGI0832	1684351.668	116173.993	174215.77	280838.5027	515080.4951	180645.7856	53207.78185	73172.34729
BGI0854	347834.4403	52390.01386	86869.06097	2897835.238	128561.2718	261001.0448	181043.6431	54101.2067
BGI0873	248137.6823	13372.11675	5470.876373	310939.5832	9834.87067	18726.7351	58804.83186	2876.927332
BGI0880	7002346.293	31640802.94	17118449.77	10543178.84	9318074.171	12788377.46	6388292.947	16280967.05
BGI0888	1966115.609	138869.5084	490623.4836	931292.4145	325492.7385	1061427.552	123439.4579	151665.4059
BGI0894	238024.9705	104982.4051	12151.25929	15835.61476	36888.87577	85823.42613	137172.4836	115310.242
BGI0903	1775983.197	1463422.651	1303235.269	1133955.199	2371146.997	2184517.811	1320456.216	1880842.044
BGI0914	2598042.857	553775.9579	1339850.939	38083786.15	1636559.326	1102804.341	1957125.69	2233267.781
BGI0917	67338.85129	58426.24188	60519.47933	35424.02879	60557.21969	43879.862	39472.51819	37525.18561
BGI0918	410142.5159	347749.9033	1809833.872	615298.1317	505319.7799	1166400.038	1987664.412	1765968.154
BGI0919	22346.44987	477228.164	23098.36383	12467.30528	94608.48963	69444.28681	19448.68575	163865.0751
BGI0930	165780.047	140008.905	150381.5338	97204.38624	145446.7066	79609.85066	86454.39316	116808.5971
BGI0943	47311.67429	76881.19016	184309.2626	51412.5453	42219.95965	14617.06415	137531.6706	32228.00306
BGI0960	13027865.16	12653184.44	46200693.35	54127558.32	80305630.73	59641706.03	126499399.4	94683276.26
BGI0961	35775359.52	28335235.8	94900473.39	29684413.35	14281405.96	25154527.3	48533951.93	86376626.65
BGI0984	47987.41832	65680.2438	115411.5422	61065.92175	62053.07478	64354.33749	158107.9851	74239.69802
BGI0989	474919073.7	650842462.9	285197275	481414820.6	402477390.1	326726016.5	228255800.5	321992962.4
BGI1000	16422765.84	14101826.52	63413892.7	30048224.75	24488786.26	37776880.45	56210938.22	63434369.65
BGI1056	1194950.986	27329.13931	31749.54667	804904.3583	29526.62692	20881.36269	43312.7972	11277.76904
BGI1124	89735.39575	161535.7786	95283.42671	76320.331	154770.5996	137143.0386	181551.652	173150.3848
BGI1146	1988868.145	1708433.848	1546283.2	1323583.78	2820772.534	2656639.279	1512445.55	2325769.016
BGI1192	990357.2258	448068.2695	1059074.164	324494.1899	882110.7311	721285.2936	328368.4727	344109.3851
BGI1196	364672.6171	163650.798	158046.6477	390366.2341	205024.8422	160949.7989	173803.9562	158604.2552
BGI1229	237846.9748	13069.13553	46842.95737	159695.6027	17869.15357	29558.31484	53678.86503	51410.37058
BGI1243	1040536.016	256750.2566	729586.654	1295536.59	368563.1688	435146.5593	828532.3641	735518.0224
BGI1271	195428.5826	857794.793	216891.014	327625.5463	6021674.175	7180396.79	1562695.914	2144562.165
BGI1280	3019463.05	5543725.618	2354197.444	2092033.14	3123499.54	1021070.738	2568294.01	1672359.997
BGI1313	16878942.08	253416.2935	3999298.934	16490438.44	815787.9227	1615672.971	2495652.089	1006156.673
BGI1319	99745.78672	61002.16709	228313.0907	348607.9594	87546.33874	375446.6144	191257.532	164305.7048
BGI1334	1426109.801	1370244.815	5474009.852	1641783.067	2197452.845	3659941.507	4278358.393	6374187.575
BGI1343	362928.8991	667684.0257	605036.9153	551421.8577	305123.1548	298351.9662	306744.524	500974.65
BGI1354	57534.16789	155470.3053	74594.71031	92802.42512	158020.6953	136572.9554	155804.3268	146773.5599
BGI1387	484804.7697	58863.75143	189829.6431	248969.6633	302421.1144	268021.7786	204375.1284	172110.8408
BGI1393	4974374.525	5907804.922	8521959.642	1898609.735	5478195.607	9658200.877	1937214.873	7346116.298
BGI1394	1815103.873	41579.78459	190213.6347	7902003.06	542944.4171	872183.1042	1055676.14	43260.85895
BGI1400	673222.2415	8568802.343	951588.6359	10167000.28	1487730.434	920418.5337	7210387.92	10359060.26
BGI1417	1243087.623	48236508.76	42930765.66	14901910.79	30836108.43	54178681.96	54017252.69	95675198.02
BGI1419	4264231.506	1651759.984	2682316.231	4452503.646	1614896.656	1585019.699	2237340.734	1653354.095
BGI1446	939298.0499	466449.5197	1226693.842	841159.0639	688820.9938	1987510.529	398049.6193	582001.3298
BGI1448	307036188	118206648.3	669853236.2	407575296.5	364629730.3	200554870.9	401487868.5	242845418.9
BGI1449	187340306	214403917.9	367064469.9	295356808.9	350089620.2	232043502.7	386097426.7	343090281.2
BGI1465	529613.8462	508428.21	290126.3674	529643.6402	943133.7399	1702670.746	776404.381	903727.3647
BGI1466	1368316.633	189838.2012	384453.1601	8934931.329	160935.9327	529317.2377	4009383.326	101983.3307
BGI1475	611209.4043	247536.8202	380598.5269	180369.5298	315124.8753	344157.0993	176022.8587	227687.9433
BGI1476	7131.550895	21799.43973	46346.57803	16543.79132	318340.2106	43328.52434	30827.41456	105484.84
BGI1479	309155.0229	22337.55308	12857.69673	2043271.786	140020.611	278694.5731	189354.1769	48063.93726
BGI1490	1828874.556	1683358.936	2624793.759	1120938.878	1216686.357	2064952.52	1032410.673	1485935.106
BGI1502	48157117.47	26126299.22	69447087.94	28847303.95	29899900.12	40994429.72	21456008.1	31011715.18
BGI1509	509496.0726	1545638.183	647456.6109	294857.1796	5111902.291	9303962.017	3464964.471	3582372.373
BGI1512	46582.63815	44038.72863	41777.47976	36116.11043	30645.91121	40651.22864	30159.394	33174.50145
BGI1514	3028578.133	56230.50545	84899.59899	1805843.97	171784.6478	968931.8375	802449.3502	18702.16664
BGI1530	3183184.955	4150378.193	1138861.457	2393811.136	8636055.784	4604949.7	7456893.103	16202837.62
BGI1533	717094.4427	674287.6124	399494.3907	10382031.12	6241981.998	10552398.89	3104293.792	234557.2757
BGI1534	666984.9323	385342.9699	2372852.477	1476120.719	2072053.609	3241497.171	1458445.543	2581574.913
BGI1536	273895.8934	147903.9637	232356.3747	69515.75572	182591.6505	229439.1689	65071.02139	94593.15678
BGI1542	72516.71323	530486.1781	431700.1782	351285.9756	248928.363	113892.0266	1257341.141	220038.9528
BGI1544	4330197.552	4222571.948	5869989.448	984163.3385	1714125.959	897748.6317	1495235.908	4846652.527
BGI1576	3572280.283	1590561.289	367322.0519	7469802.547	1412159.047	2890028.231	2382492.539	2760191.46
BGI1580	14562139.84	28107794	10612148.84	16988594.15	15202888.61	10163050.85	6703567.322	10037086.11
BGI1587	271931.546	22308.30779	32090.72385	3877956.963	114330.3715	98590.20108	283728.5861	143908.397
BGI1588	19525235.62	20111518.53	10904882.87	30728693.01	28749041.81	11923990.27	23500359.15	25651807.06
BGI1590	143968.65	724328.6445	317844.6716	119641.6014	440483.5573	576055.2341	411839.7121	634522.9002
BGI1598	429081.4679	71550.35856	81841.04595	67919.67597	29911.30848	69897.48637	90114.51922	71844.04106
BGI1601	170339.7204	132605.1672	144078.4527	87816.576	212800.7396	110264.2248	167253.5503	94364.28598
BGI1612	59766446.7	3368805.986	8169563.757	48975291.29	7424488.472	13312880.42	44250004.32	27069918.33
BGI1622	1487094.1	278439.7341	341327.027	642458.3123	420140.6232	160269.4482	616697.1133	111321.0454
BGI1675	2036721.267	317959.4804	1508274.724	1711745.01	1418450.676	2390318.929	1478126.972	3941881.341
BGI1678	11746918.82	23763448.18	40065209.19	10137134.36	29654081.65	19682190.03	36152254.58	50765737.79
BGI1689	56782.74906	75034.05759	56652.80467	46006.43989	51652.76857	25166.35901	15808.70102	15105.47273
BGI1691	1558008.852	1195522.92	519844.3053	13912834.03	643611.6413	1606561.565	2251204.678	633559.2899
BGI1717	3822908.839	8614584.091	8147197.252	3701032.64	11422385.41	8577523.922	7641087.744	11206492.9
BGI1718	7874782.989	19216516.71	20273878.4	7126017.699	17405182.42	21577691.13	16502141.05	17606355.71
BGI1720	2200555.086	1860027.398	1679141.606	1495527.618	4384705.836	4046355.33	1538065.313	3740125.314
BGI1721	215984.4174	718649.209	1036853.495	312558.9112	419009.7521	230670.8572	365410.6045	164116.4052
BGI1729	414335.5395	611148.1995	159142.4285	169746.8814	114858.7293	92849.67332	215734.8349	125989.0968
BGI1731	11991559.47	5966929.541	4912999.51	14149114.63	3825492.401	2691411.043	5394789.716	3944035.293
BGI1736	1505372.23	151576.0024	288039.1658	646046.5857	456331.974	179893.761	786199.778	190856.8565
BGI1748	539952.5166	1553730.939	1665451.705	1720710.776	3145785.579	3346032.997	3313801.601	1490595.942
BGI1771	117297.012	397459.8788	96058.09959	56765.00098	466111.228	256233.0767	51566.26399	166998.6799
BGI1783	201472.9743	247217.4616	161548.0621	47277.93872	82486.38584	41720.82371	157246.6694	49555.87541
BGI1792	6358061.67	13530091.62	1027862.473	9533386.125	5527144.017	7117597.225	1865935.848	6795876.674
BGI1797	5262733.899	50975.7116	103063.6043	7006372.521	401666.639	1279740.727	1226129.923	384532.8879
BGI1799	305728.3398	52583.03278	1218389.188	992531.8037	1355046.581	2389838.162	549924.1501	1177889.983
BGI1808	363651.5402	461762.0845	576188.0436	772512.434	846492.9266	3847141.595	592415.6289	1010770.451
BGI1810	206324.6885	281379.4707	216256.8258	169914.9839	154759.0129	50818.99784	136234.7931	124030.8612
