# Supplementary material for: Effects of nanoscale zinc oxide treatment on growth, rhizosphere microbiota, and metabolism of Aconitum carmichaelii
Source: PeerJ. 2023 Oct 18;11:e16177. doi: 10.7717/peerj.16177 (PMC10590109; doi:10.7717/peerj.16177)
Supplement: Figures S4 and S5 [file peerj-11-16177-s004.xls]

Phylum	Class	Order	Family	Genus	Species	ZnONPs-1	ZnONPs-2	ZnONPs-3	ZnONPs-4	CK-1	CK-2	CK-3	CK-4
Acidobacteriota	Acidobacteriae	Acidobacteriales	Acidobacteriaceae__Subgroup_1	Acidipila_Silvibacterium	unclassified_Acidipila_Silvibacterium	24	26	16	27	27	26	36	27
Acidobacteriota	Acidobacteriae	Acidobacteriales	Acidobacteriaceae__Subgroup_1	Edaphobacter	unclassified_Edaphobacter	117	137	114	92	84	88	138	105
Acidobacteriota	Acidobacteriae	Acidobacteriales	Acidobacteriaceae__Subgroup_1	Granulicella	unclassified_Granulicella	109	179	159	110	137	113	114	187
Acidobacteriota	Acidobacteriae	Acidobacteriales	Acidobacteriaceae__Subgroup_1	Occallatibacter	Occallatibacter_bacterium_Ellin5239	66	18	18	26	19	49	60	8
Acidobacteriota	Acidobacteriae	Acidobacteriales	Acidobacteriaceae__Subgroup_1	Occallatibacter	unclassified_Occallatibacter	24	27	35	28	34	28	25	29
Acidobacteriota	Acidobacteriae	Acidobacteriales	Acidobacteriaceae__Subgroup_1	Terriglobus	unclassified_Terriglobus	5	12	2	10	1	2	6	1
Acidobacteriota	Acidobacteriae	Acidobacteriales	Acidobacteriaceae__Subgroup_1	unclassified_Acidobacteriaceae__Subgroup_1	unclassified_Acidobacteriaceae__Subgroup_1	539	512	517	515	493	434	390	397
Acidobacteriota	Acidobacteriae	Acidobacteriales	Acidobacteriaceae__Subgroup_1	unclassified_Acidobacteriaceae__Subgroup_1	uncultured_Acidobacteriaceae_bacterium	4	12	16	15	5	5	9	18
Acidobacteriota	Acidobacteriae	Acidobacteriales	Koribacteraceae	Candidatus_Koribacter	unclassified_Candidatus_Koribacter	127	136	95	77	138	149	170	149
Acidobacteriota	Acidobacteriae	Acidobacteriales	unclassified_Acidobacteriales	unclassified_Acidobacteriales	unclassified_Acidobacteriales	2689	2611	3226	2733	3619	3168	2990	3426
Acidobacteriota	Acidobacteriae	Acidobacteriales	unclassified_Acidobacteriales	uncultured_Acidobacteriaceae_bacterium	unclassified_Acidobacteriales	212	202	252	262	503	405	362	541
Acidobacteriota	Acidobacteriae	Acidobacteriales	unclassified_Acidobacteriales	uncultured_Holophaga_sp.	unclassified_Acidobacteriales	112	153	187	126	121	106	96	113
Acidobacteriota	Acidobacteriae	Acidobacteriales	unclassified_Acidobacteriales	uncultured_forest_soil_bacterium	unclassified_Acidobacteriales	829	789	966	817	847	762	547	784
Acidobacteriota	Acidobacteriae	Bryobacterales	Bryobacteraceae	Bryobacter	unclassified_Bryobacter	895	911	1029	854	1074	907	905	833
Acidobacteriota	Acidobacteriae	Bryobacterales	Bryobacteraceae	Bryobacter	uncultured_Acidobacteria_bacterium	111	119	138	102	129	171	144	105
Acidobacteriota	Acidobacteriae	Bryobacterales	Bryobacteraceae	Bryobacter	uncultured_Holophaga_sp.	87	116	93	110	66	41	27	49
Acidobacteriota	Acidobacteriae	Bryobacterales	Bryobacteraceae	Bryobacter	uncultured_Solibacteraceae_bacterium	15	4	17	16	13	23	23	18
Acidobacteriota	Acidobacteriae	Elev_16S_1166	Acidobacterium_sp._WY65	unclassified_Acidobacterium_sp._WY65	unclassified_Acidobacterium_sp._WY65	5	7	9	8	14	16	15	3
Acidobacteriota	Acidobacteriae	Paludibaculum	unclassified_Paludibaculum	unclassified_Paludibaculum	unclassified_Paludibaculum	21	23	9	13	6	3	13	7
Acidobacteriota	Acidobacteriae	Solibacterales	Solibacteraceae	Candidatus_Solibacter	Candidatus_Solibacter_bacterium_Ellin7504	196	214	236	200	254	279	185	206
Acidobacteriota	Acidobacteriae	Solibacterales	Solibacteraceae	Candidatus_Solibacter	unclassified_Candidatus_Solibacter	2411	1863	2124	1879	1745	1881	1591	1472
Acidobacteriota	Acidobacteriae	Solibacterales	Solibacteraceae	Candidatus_Solibacter	uncultured_forest_soil_bacterium	11	19	14	19	46	34	33	26
Acidobacteriota	Acidobacteriae	Subgroup_13	uncultured_Holophaga_sp.	uncultured_Holophaga_sp.	uncultured_Holophaga_sp.	34	27	27	24	39	48	44	54
Acidobacteriota	Acidobacteriae	Subgroup_15	uncultured_Acidobacteria_bacterium	uncultured_Acidobacteria_bacterium	uncultured_Acidobacteria_bacterium	5	3	14	7	24	10	14	6
Acidobacteriota	Acidobacteriae	Subgroup_2	unclassified_Subgroup_2	unclassified_Subgroup_2	unclassified_Subgroup_2	567	474	581	465	556	617	462	576
Acidobacteriota	Acidobacteriae	Subgroup_2	uncultured_Acidobacteria_bacterium	uncultured_Acidobacteria_bacterium	uncultured_Acidobacteria_bacterium	404	426	361	455	210	200	201	220
Acidobacteriota	Acidobacteriae	Subgroup_2	uncultured_Holophaga_sp.	uncultured_Holophaga_sp.	uncultured_Holophaga_sp.	222	233	337	261	528	355	344	394
Acidobacteriota	Acidobacteriae	unclassified_Acidobacteriae	unclassified_Acidobacteriae	unclassified_Acidobacteriae	unclassified_Acidobacteriae	19	31	32	13	25	20	23	29
Acidobacteriota	Blastocatellia	11_24	Acidobacteria_bacterium_Ellin7246	unclassified_Acidobacteria_bacterium_Ellin7246	unclassified_Acidobacteria_bacterium_Ellin7246	8	10	15	3	4	3	1	4
Acidobacteriota	Blastocatellia	11_24	unclassified_11_24	unclassified_11_24	unclassified_11_24	16	29	33	18	31	16	22	23
Acidobacteriota	Blastocatellia	11_24	uncultured_Acidobacteria_bacterium	uncultured_Acidobacteria_bacterium	uncultured_Acidobacteria_bacterium	21	40	44	31	51	29	28	37
Acidobacteriota	Blastocatellia	11_24	uncultured_Acidobacteriales_bacterium	uncultured_Acidobacteriales_bacterium	uncultured_Acidobacteriales_bacterium	22	25	36	7	18	7	15	12
Acidobacteriota	Blastocatellia	Blastocatellales	Blastocatellaceae	Aridibacter	unclassified_Aridibacter	12	18	12	10	6	1	13	3
Acidobacteriota	Blastocatellia	Blastocatellales	Blastocatellaceae	Blastocatella	unclassified_Blastocatella	13	16	7	12	4	5	15	5
Acidobacteriota	Blastocatellia	Blastocatellales	Blastocatellaceae	JGI_0001001_H03	unclassified_JGI_0001001_H03	77	77	69	67	77	135	148	43
Acidobacteriota	Blastocatellia	Blastocatellales	Blastocatellaceae	unclassified_Blastocatellaceae	unclassified_Blastocatellaceae	103	153	82	72	92	162	128	61
Acidobacteriota	Blastocatellia	Blastocatellales	Blastocatellaceae	unclassified_Blastocatellaceae	uncultured_Acidobacteriales_bacterium	73	68	60	39	61	89	109	49
Acidobacteriota	Blastocatellia	DS_100	uncultured_Acidobacteria_bacterium	uncultured_Acidobacteria_bacterium	uncultured_Acidobacteria_bacterium	3	1	1	2	3	3	7	1
Acidobacteriota	Blastocatellia	DS_100	uncultured_Acidobacteriales_bacterium	uncultured_Acidobacteriales_bacterium	uncultured_Acidobacteriales_bacterium	5	2	7	2	16	8	16	5
Acidobacteriota	Blastocatellia	Pyrinomonadales	Pyrinomonadaceae	RB41	unclassified_RB41	274	487	443	341	369	410	362	180
Acidobacteriota	Blastocatellia	Pyrinomonadales	Pyrinomonadaceae	RB41	uncultured_Acidobacteria_bacterium	90	88	92	50	36	43	39	17
Acidobacteriota	Blastocatellia	Pyrinomonadales	Pyrinomonadaceae	RB41	uncultured_Acidobacteriaceae_bacterium	32	33	30	22	31	41	79	5
Acidobacteriota	Blastocatellia	Pyrinomonadales	Pyrinomonadaceae	RB41	uncultured_proteobacterium	0	15	25	12	0	1	2	0
Acidobacteriota	Holophagae	Holophagales	Holophagaceae	Holophaga	uncultured_Acidobacterium_sp.	2	1	2	0	1	2	3	4
Acidobacteriota	Holophagae	Subgroup_7	unclassified_Subgroup_7	unclassified_Subgroup_7	unclassified_Subgroup_7	259	376	393	281	369	270	276	277
Acidobacteriota	Holophagae	Subgroup_7	uncultured_Acidobacteria_bacterium	uncultured_Acidobacteria_bacterium	uncultured_Acidobacteria_bacterium	152	103	122	74	53	38	34	68
Acidobacteriota	Holophagae	Subgroup_7	uncultured_Acidobacteriales_bacterium	uncultured_Acidobacteriales_bacterium	uncultured_Acidobacteriales_bacterium	14	3	7	4	7	8	7	8
Acidobacteriota	Holophagae	Subgroup_7	uncultured_Desulfovirga_sp.	uncultured_Desulfovirga_sp.	uncultured_Desulfovirga_sp.	218	246	240	210	371	301	357	396
Acidobacteriota	Holophagae	Subgroup_7	uncultured_Desulfuromonadales_bacterium	uncultured_Desulfuromonadales_bacterium	uncultured_Desulfuromonadales_bacterium	34	56	51	58	31	23	27	17
Acidobacteriota	Holophagae	Subgroup_7	uncultured_Thermaerobacter_sp.	uncultured_Thermaerobacter_sp.	uncultured_Thermaerobacter_sp.	2	1	3	7	8	10	3	1
Acidobacteriota	Holophagae	Subgroup_7	uncultured_proteobacterium	uncultured_proteobacterium	uncultured_proteobacterium	4	7	4	4	4	5	13	9
Acidobacteriota	Thermoanaerobaculia	Thermoanaerobaculales	Thermoanaerobaculaceae	Subgroup_10	unclassified_Subgroup_10	250	393	441	338	494	324	200	307
Acidobacteriota	Thermoanaerobaculia	Thermoanaerobaculales	Thermoanaerobaculaceae	Subgroup_10	uncultured_Geoalkalibacter_sp.	16	6	19	4	21	7	11	12
Acidobacteriota	Thermoanaerobaculia	Thermoanaerobaculales	Thermoanaerobaculaceae	Subgroup_10	uncultured_Holophaga_sp.	3	13	11	10	3	10	16	16
Acidobacteriota	Vicinamibacteria	Subgroup_17	unclassified_Subgroup_17	unclassified_Subgroup_17	unclassified_Subgroup_17	35	31	13	17	27	20	6	26
Acidobacteriota	Vicinamibacteria	Subgroup_17	uncultured_Acidobacteria_bacterium	uncultured_Acidobacteria_bacterium	uncultured_Acidobacteria_bacterium	3	4	3	6	7	8	10	11
Acidobacteriota	Vicinamibacteria	Subgroup_17	uncultured_Acidobacteriales_bacterium	uncultured_Acidobacteriales_bacterium	uncultured_Acidobacteriales_bacterium	94	71	56	73	111	68	150	90
Acidobacteriota	Vicinamibacteria	Vicinamibacterales	Vicinamibacteraceae	Luteitalea	unclassified_Luteitalea	16	10	3	10	1	3	2	5
Acidobacteriota	Vicinamibacteria	Vicinamibacterales	Vicinamibacteraceae	Vicinamibacter	unclassified_Vicinamibacter	12	25	26	33	14	25	30	25
Acidobacteriota	Vicinamibacteria	Vicinamibacterales	Vicinamibacteraceae	unclassified_Vicinamibacteraceae	unclassified_Vicinamibacteraceae	444	410	332	329	406	252	392	275
Acidobacteriota	Vicinamibacteria	Vicinamibacterales	Vicinamibacteraceae	uncultured_Acidobacteriales_bacterium	uncultured_Acidobacteriales_bacterium	64	21	16	17	42	11	52	13
Acidobacteriota	Vicinamibacteria	Vicinamibacterales	unclassified_Vicinamibacterales	unclassified_Vicinamibacterales	unclassified_Vicinamibacterales	3277	2623	2963	2590	3618	2936	3644	3060
Acidobacteriota	Vicinamibacteria	Vicinamibacterales	unclassified_Vicinamibacterales	uncultured_Acidobacteria_bacterium	unclassified_Vicinamibacterales	86	81	48	53	58	51	69	38
Acidobacteriota	Vicinamibacteria	Vicinamibacterales	unclassified_Vicinamibacterales	uncultured_Acidobacteriales_bacterium	unclassified_Vicinamibacterales	31	34	48	32	73	53	53	41
Acidobacteriota	Vicinamibacteria	Vicinamibacterales	unclassified_Vicinamibacterales	uncultured_bacterium_126	unclassified_Vicinamibacterales	141	70	88	74	118	109	152	124
Acidobacteriota	Vicinamibacteria	Vicinamibacterales	unclassified_Vicinamibacterales	uncultured_bacterium_259	unclassified_Vicinamibacterales	24	26	25	28	13	6	18	14
Acidobacteriota	Vicinamibacteria	Vicinamibacterales	unclassified_Vicinamibacterales	uncultured_bacterium_92	unclassified_Vicinamibacterales	50	25	28	19	49	25	50	48
Acidobacteriota	unclassified_Acidobacteriota	unclassified_Acidobacteriota	unclassified_Acidobacteriota	unclassified_Acidobacteriota	unclassified_Acidobacteriota	16	16	19	17	29	21	44	12
Actinobacteriota	Acidimicrobiia	Acidimicrobiales	Acidimicrobiaceae	unclassified_Acidimicrobiaceae	unclassified_Acidimicrobiaceae	56	64	82	48	92	84	77	123
Actinobacteriota	Acidimicrobiia	IMCC26256	unclassified_IMCC26256	unclassified_IMCC26256	unclassified_IMCC26256	243	198	198	203	200	200	216	187
Actinobacteriota	Acidimicrobiia	IMCC26256	uncultured_Acidimicrobiia_bacterium	uncultured_Acidimicrobiia_bacterium	uncultured_Acidimicrobiia_bacterium	39	21	17	17	53	42	61	48
Actinobacteriota	Acidimicrobiia	IMCC26256	uncultured_Aciditerrimonas_sp.	uncultured_Aciditerrimonas_sp.	uncultured_Aciditerrimonas_sp.	3	2	6	4	1	11	12	4
Actinobacteriota	Acidimicrobiia	IMCC26256	uncultured_Actinomycetales_bacterium	uncultured_Actinomycetales_bacterium	uncultured_Actinomycetales_bacterium	47	65	56	28	42	35	37	47
Actinobacteriota	Acidimicrobiia	IMCC26256	uncultured_Ferrimicrobium_sp.	uncultured_Ferrimicrobium_sp.	uncultured_Ferrimicrobium_sp.	128	96	106	92	158	139	122	155
Actinobacteriota	Acidimicrobiia	IMCC26256	uncultured_actinobacterium	uncultured_actinobacterium	uncultured_actinobacterium	2	1	3	7	5	11	19	7
Actinobacteriota	Acidimicrobiia	Microtrichales	Iamiaceae	Iamia	unclassified_Iamia	34	21	27	16	32	40	36	77
Actinobacteriota	Acidimicrobiia	Microtrichales	Ilumatobacteraceae	CL500_29_marine_group	Hevea_brasiliensis_phytoplasma	13	18	8	7	10	11	22	11
Actinobacteriota	Acidimicrobiia	Microtrichales	Ilumatobacteraceae	CL500_29_marine_group	unclassified_CL500_29_marine_group	101	135	104	133	125	171	163	114
Actinobacteriota	Acidimicrobiia	Microtrichales	Ilumatobacteraceae	CL500_29_marine_group	uncultured_Acidimicrobiaceae_bacterium	7	3	3	5	6	10	9	10
Actinobacteriota	Acidimicrobiia	Microtrichales	Ilumatobacteraceae	Ilumatobacter	unclassified_Ilumatobacter	20	13	5	14	8	10	8	15
Actinobacteriota	Acidimicrobiia	Microtrichales	Ilumatobacteraceae	unclassified_Ilumatobacteraceae	unclassified_Ilumatobacteraceae	69	50	32	66	70	65	73	88
Actinobacteriota	Acidimicrobiia	Microtrichales	Microtrichaceae	unclassified_Microtrichaceae	uncultured_Arthrobacter_sp.	5	3	3	4	8	4	4	5
Actinobacteriota	Acidimicrobiia	Microtrichales	unclassified_Microtrichales	unclassified_Microtrichales	unclassified_Microtrichales	144	85	92	90	128	129	151	110
Actinobacteriota	Acidimicrobiia	Microtrichales	unclassified_Microtrichales	uncultured_Iamiaceae_bacterium	unclassified_Microtrichales	90	88	69	69	76	95	93	101
Actinobacteriota	Acidimicrobiia	unclassified_Acidimicrobiia	unclassified_Acidimicrobiia	unclassified_Acidimicrobiia	unclassified_Acidimicrobiia	98	96	117	90	140	122	109	118
Actinobacteriota	Acidimicrobiia	unclassified_Acidimicrobiia	uncultured_Acidimicrobiia_bacterium	unclassified_Acidimicrobiia	unclassified_Acidimicrobiia	19	23	15	11	17	28	18	11
Actinobacteriota	Acidimicrobiia	unclassified_Acidimicrobiia	uncultured_Iamia_sp.	unclassified_Acidimicrobiia	unclassified_Acidimicrobiia	3	8	2	2	5	1	3	8
Actinobacteriota	Actinobacteria	Bifidobacteriales	Bifidobacteriaceae	Gardnerella	Gardnerella_vaginalis	0	1	2	1	61	31	32	3
Actinobacteriota	Actinobacteria	Catenulisporales	Actinospicaceae	Actinospica	Actinocrinis_puniceicyclus	11	26	19	11	4	10	5	17
Actinobacteriota	Actinobacteria	Catenulisporales	Actinospicaceae	Actinospica	Persicaria_minor	18	19	31	38	4	2	2	4
Actinobacteriota	Actinobacteria	Catenulisporales	Catenulisporaceae	Catenulispora	Catenulispora_acidiphila	47	21	20	28	9	5	8	14
Actinobacteriota	Actinobacteria	Catenulisporales	Catenulisporaceae	Catenulispora	Catenulispora_sp.	245	150	185	131	45	40	31	49
Actinobacteriota	Actinobacteria	Corynebacteriales	Mycobacteriaceae	Mycobacterium	unclassified_Mycobacterium	179	214	160	221	53	65	65	146
Actinobacteriota	Actinobacteria	Corynebacteriales	Nocardiaceae	Nocardia	unclassified_Nocardia	75	32	27	56	4	2	7	10
Actinobacteriota	Actinobacteria	Corynebacteriales	Nocardiaceae	Rhodococcus	unclassified_Rhodococcus	5	18	16	12	0	2	0	9
Actinobacteriota	Actinobacteria	Frankiales	Acidothermaceae	Acidothermus	Acidothermus_bacterium_Ellin334	28	13	12	17	5	5	6	8
Actinobacteriota	Actinobacteria	Frankiales	Acidothermaceae	Acidothermus	unclassified_Acidothermus	124	71	49	97	53	43	58	91
Actinobacteriota	Actinobacteria	Frankiales	Acidothermaceae	Acidothermus	uncultured_soil_bacterium	23	24	8	28	12	9	9	13
Actinobacteriota	Actinobacteria	Frankiales	Frankiaceae	Frankia	unclassified_Frankia	68	83	64	121	23	18	24	136
Actinobacteriota	Actinobacteria	Frankiales	Frankiaceae	Jatrophihabitans	unclassified_Jatrophihabitans	126	192	199	186	172	117	127	229
Actinobacteriota	Actinobacteria	Frankiales	Geodermatophilaceae	Blastococcus	unclassified_Blastococcus	76	74	53	51	36	45	22	63
Actinobacteriota	Actinobacteria	Frankiales	Geodermatophilaceae	Modestobacter	unclassified_Modestobacter	20	19	14	13	15	13	9	29
Actinobacteriota	Actinobacteria	Frankiales	Nakamurellaceae	Nakamurella	unclassified_Nakamurella	11	6	5	8	8	16	11	14
Actinobacteriota	Actinobacteria	Frankiales	Nakamurellaceae	Nakamurella	uncultured_Nakamurellaceae_bacterium	21	18	11	18	15	14	16	13
Actinobacteriota	Actinobacteria	Frankiales	Sporichthyaceae	Sporichthya	Sporichthya_polymorpha	20	31	32	22	26	24	23	39
Actinobacteriota	Actinobacteria	Frankiales	Sporichthyaceae	unclassified_Sporichthyaceae	unclassified_Sporichthyaceae	50	17	26	24	15	25	14	28
Actinobacteriota	Actinobacteria	Frankiales	unclassified_Frankiales	unclassified_Frankiales	unclassified_Frankiales	183	400	248	295	215	253	209	268
Actinobacteriota	Actinobacteria	Glycomycetales	Glycomycetaceae	Glycomyces	unclassified_Glycomyces	229	35	77	336	1	27	0	5
Actinobacteriota	Actinobacteria	Kineosporiales	Kineosporiaceae	unclassified_Kineosporiaceae	unclassified_Kineosporiaceae	36	23	19	22	14	7	9	31
Actinobacteriota	Actinobacteria	Micrococcales	Cellulomonadaceae	Cellulomonas	unclassified_Cellulomonas	35	13	12	10	2	4	5	7
Actinobacteriota	Actinobacteria	Micrococcales	Intrasporangiaceae	Terrabacter	unclassified_Terrabacter	95	145	68	139	10	27	24	35
Actinobacteriota	Actinobacteria	Micrococcales	Intrasporangiaceae	unclassified_Intrasporangiaceae	unclassified_Intrasporangiaceae	138	201	146	177	56	81	88	111
Actinobacteriota	Actinobacteria	Micrococcales	Microbacteriaceae	Agromyces	Agromyces_cerinus	11	6	8	8	0	0	2	2
Actinobacteriota	Actinobacteria	Micrococcales	Microbacteriaceae	Agromyces	unclassified_Agromyces	13	7	9	10	1	0	0	1
Actinobacteriota	Actinobacteria	Micrococcales	Microbacteriaceae	Microbacterium	unclassified_Microbacterium	22	43	21	55	0	3	6	1
Actinobacteriota	Actinobacteria	Micrococcales	Microbacteriaceae	unclassified_Microbacteriaceae	unclassified_Microbacteriaceae	87	129	135	141	45	45	35	94
Actinobacteriota	Actinobacteria	Micrococcales	Micrococcaceae	Arthrobacter	unclassified_Arthrobacter	467	710	630	819	353	238	202	210
Actinobacteriota	Actinobacteria	Micrococcales	Promicromonosporaceae	Promicromonospora	unclassified_Promicromonospora	122	87	140	172	1	3	2	3
Actinobacteriota	Actinobacteria	Micrococcales	Sanguibacteraceae	Sanguibacter_Flavimobilis	unclassified_Sanguibacter_Flavimobilis	3	3	4	6	0	1	0	2
Actinobacteriota	Actinobacteria	Micromonosporales	Micromonosporaceae	Actinoplanes	unclassified_Actinoplanes	14	7	11	8	13	8	3	7
Actinobacteriota	Actinobacteria	Micromonosporales	Micromonosporaceae	Dactylosporangium	unclassified_Dactylosporangium	49	71	68	69	61	42	49	86
Actinobacteriota	Actinobacteria	Micromonosporales	Micromonosporaceae	Hamadaea	unclassified_Hamadaea	9	17	1	3	2	5	15	2
Actinobacteriota	Actinobacteria	Micromonosporales	Micromonosporaceae	Micromonospora	unclassified_Micromonospora	85	36	32	29	14	12	28	27
Actinobacteriota	Actinobacteria	Micromonosporales	Micromonosporaceae	Rhizocola	unclassified_Rhizocola	0	8	1	1	8	11	18	1
Actinobacteriota	Actinobacteria	Micromonosporales	Micromonosporaceae	Salinispora	Catellatospora_sp.	23	16	11	7	8	8	9	16
Actinobacteriota	Actinobacteria	Micromonosporales	Micromonosporaceae	Virgisporangium	unclassified_Virgisporangium	9	1	2	7	4	6	9	23
Actinobacteriota	Actinobacteria	Micromonosporales	Micromonosporaceae	unclassified_Micromonosporaceae	unclassified_Micromonosporaceae	338	253	167	212	170	231	328	201
Actinobacteriota	Actinobacteria	Propionibacteriales	Nocardioidaceae	Aeromicrobium	unclassified_Aeromicrobium	38	47	45	36	6	6	9	34
Actinobacteriota	Actinobacteria	Propionibacteriales	Nocardioidaceae	Kribbella	unclassified_Kribbella	577	292	450	622	23	29	33	43
Actinobacteriota	Actinobacteria	Propionibacteriales	Nocardioidaceae	Marmoricola	unclassified_Marmoricola	33	54	51	39	10	15	19	42
Actinobacteriota	Actinobacteria	Propionibacteriales	Nocardioidaceae	Nocardioides	Nocardioides_halotolerans	2	9	7	7	0	4	0	1
Actinobacteriota	Actinobacteria	Propionibacteriales	Nocardioidaceae	Nocardioides	Nocardioides_sp._AP3	13	21	7	11	1	5	1	5
Actinobacteriota	Actinobacteria	Propionibacteriales	Nocardioidaceae	Nocardioides	unclassified_Nocardioides	122	86	68	82	38	31	40	60
Actinobacteriota	Actinobacteria	Propionibacteriales	Nocardioidaceae	unclassified_Nocardioidaceae	unclassified_Nocardioidaceae	58	103	146	135	17	14	19	12
Actinobacteriota	Actinobacteria	Pseudonocardiales	Pseudonocardiaceae	Actinophytocola	unclassified_Actinophytocola	4	12	5	15	1	2	8	1
Actinobacteriota	Actinobacteria	Pseudonocardiales	Pseudonocardiaceae	Amycolatopsis	unclassified_Amycolatopsis	313	249	406	379	71	62	113	72
Actinobacteriota	Actinobacteria	Pseudonocardiales	Pseudonocardiaceae	Crossiella	unclassified_Crossiella	14	38	22	10	27	13	8	30
Actinobacteriota	Actinobacteria	Pseudonocardiales	Pseudonocardiaceae	Kutzneria	unclassified_Kutzneria	30	49	48	48	14	8	9	21
Actinobacteriota	Actinobacteria	Pseudonocardiales	Pseudonocardiaceae	Lechevalieria	unclassified_Lechevalieria	65	65	70	53	25	15	15	12
Actinobacteriota	Actinobacteria	Pseudonocardiales	Pseudonocardiaceae	Pseudonocardia	unclassified_Pseudonocardia	90	126	78	147	101	54	63	87
Actinobacteriota	Actinobacteria	Pseudonocardiales	Pseudonocardiaceae	Pseudonocardia	uncultured_actinobacterium	2	3	0	1	6	2	1	7
Actinobacteriota	Actinobacteria	Pseudonocardiales	Pseudonocardiaceae	Umezawaea	unclassified_Umezawaea	57	30	28	22	2	2	21	4
Actinobacteriota	Actinobacteria	Pseudonocardiales	Pseudonocardiaceae	unclassified_Pseudonocardiaceae	unclassified_Pseudonocardiaceae	9	11	11	6	12	7	15	8
Actinobacteriota	Actinobacteria	Streptomycetales	Streptomycetaceae	Streptomyces	unclassified_Streptomyces	1165	1173	1153	1297	81	81	136	147
Actinobacteriota	Actinobacteria	Streptomycetales	Streptomycetaceae	unclassified_Streptomycetaceae	unclassified_Streptomycetaceae	2	2	1	1	4	3	5	6
Actinobacteriota	Actinobacteria	Streptosporangiales	Streptosporangiaceae	Nonomuraea	unclassified_Nonomuraea	5	11	7	9	0	4	2	7
Actinobacteriota	Actinobacteria	Streptosporangiales	Streptosporangiaceae	Streptosporangium	unclassified_Streptosporangium	16	11	62	8	0	0	0	4
Actinobacteriota	Actinobacteria	Streptosporangiales	Thermomonosporaceae	Actinoallomurus	unclassified_Actinoallomurus	53	23	25	57	6	9	14	4
Actinobacteriota	Actinobacteria	Streptosporangiales	Thermomonosporaceae	Actinocorallia	Actinocorallia_longicatena	8	4	2	6	0	2	1	1
Actinobacteriota	Actinobacteria	Streptosporangiales	Thermomonosporaceae	Actinocorallia	unclassified_Actinocorallia	22	10	7	20	2	1	6	2
Actinobacteriota	Actinobacteria	Streptosporangiales	Thermomonosporaceae	Actinomadura	unclassified_Actinomadura	18	5	12	23	3	2	0	2
Actinobacteriota	Actinobacteria	unclassified_Actinobacteria	unclassified_Actinobacteria	unclassified_Actinobacteria	unclassified_Actinobacteria	32	25	15	15	60	29	34	51
Actinobacteriota	Coriobacteriia	Coriobacteriales	Atopobiaceae	Atopobium	Fannyhessea_vaginae	0	0	0	0	16	9	23	0
Actinobacteriota	Thermoleophilia	Gaiellales	Gaiellaceae	Gaiella	unclassified_Gaiella	87	85	64	85	195	114	149	148
Actinobacteriota	Thermoleophilia	Gaiellales	Gaiellaceae	Gaiella	uncultured_Rubrobacteria_bacterium	22	15	6	7	10	20	14	25
Actinobacteriota	Thermoleophilia	Gaiellales	unclassified_Gaiellales	bacterium_Ellin6515	unclassified_Gaiellales	57	32	29	38	31	33	42	63
Actinobacteriota	Thermoleophilia	Gaiellales	unclassified_Gaiellales	bacterium_Ellin6517	unclassified_Gaiellales	13	15	5	13	6	6	5	9
Actinobacteriota	Thermoleophilia	Gaiellales	unclassified_Gaiellales	unclassified_Gaiellales	unclassified_Gaiellales	763	673	547	616	860	650	792	1040
Actinobacteriota	Thermoleophilia	Gaiellales	unclassified_Gaiellales	uncultured_soil_bacterium	unclassified_Gaiellales	15	4	0	2	9	4	6	10
Actinobacteriota	Thermoleophilia	Solirubrobacterales	67_14	unclassified_67_14	unclassified_67_14	50	48	26	50	36	29	27	38
Actinobacteriota	Thermoleophilia	Solirubrobacterales	67_14	uncultured_Conexibacteraceae_bacterium	uncultured_Conexibacteraceae_bacterium	11	8	8	8	12	7	8	17
Actinobacteriota	Thermoleophilia	Solirubrobacterales	67_14	uncultured_Rubrobacterales_bacterium	uncultured_Rubrobacterales_bacterium	4	8	1	6	1	1	1	8
Actinobacteriota	Thermoleophilia	Solirubrobacterales	Solirubrobacteraceae	Conexibacter	unclassified_Conexibacter	103	70	65	88	48	39	53	77
Actinobacteriota	Thermoleophilia	Solirubrobacterales	Solirubrobacteraceae	Solirubrobacter	unclassified_Solirubrobacter	53	45	24	35	22	12	17	40
Actinobacteriota	Thermoleophilia	Solirubrobacterales	Solirubrobacteraceae	Solirubrobacter	uncultured_Solirubrobacter_sp.	15	5	2	12	6	7	8	5
Actinobacteriota	Thermoleophilia	Solirubrobacterales	Solirubrobacteraceae	unclassified_Solirubrobacteraceae	uncultured_Conexibacteraceae_bacterium	45	25	20	31	23	15	16	45
Actinobacteriota	unclassified_Actinobacteriota	unclassified_Actinobacteriota	unclassified_Actinobacteriota	unclassified_Actinobacteriota	unclassified_Actinobacteriota	12	11	3	4	4	6	11	7
Armatimonadota	Chthonomonadetes	Chthonomonadales	Chthonomonadaceae	Chthonomonas	unclassified_Chthonomonas	7	8	6	1	2	8	4	0
Armatimonadota	Fimbriimonadia	Fimbriimonadales	Fimbriimonadaceae	unclassified_Fimbriimonadaceae	unclassified_Fimbriimonadaceae	7	16	21	3	10	8	5	7
Armatimonadota	Fimbriimonadia	Fimbriimonadales	Fimbriimonadaceae	uncultured_Armatimonadetes_bacterium	uncultured_Armatimonadetes_bacterium	12	9	8	10	11	11	11	5
Bacteroidota	Bacteroidia	Bacteroidales	Muribaculaceae	uncultured_Bacteroidales_bacterium	uncultured_Bacteroidales_bacterium	1	6	3	0	9	4	0	3
Bacteroidota	Bacteroidia	Bacteroidales	Prevotellaceae	Alloprevotella	uncultured_Bacteroidales_bacterium	1	9	1	2	7	3	1	7
Bacteroidota	Bacteroidia	Bacteroidales	Prevotellaceae	Prevotella	Prevotella_timonensis	0	0	0	0	11	19	8	0
Bacteroidota	Bacteroidia	Chitinophagales	Chitinophagaceae	Aurantisolimonas	unclassified_Aurantisolimonas	6	12	2	1	9	13	2	1
Bacteroidota	Bacteroidia	Chitinophagales	Chitinophagaceae	Chitinophaga	Chitinophaga_rupis	2	2	4	21	3	21	1	7
Bacteroidota	Bacteroidia	Chitinophagales	Chitinophagaceae	Chitinophaga	unclassified_Chitinophaga	47	90	77	36	25	13	10	11
Bacteroidota	Bacteroidia	Chitinophagales	Chitinophagaceae	Edaphobaculum	unclassified_Edaphobaculum	89	84	74	55	23	40	31	29
Bacteroidota	Bacteroidia	Chitinophagales	Chitinophagaceae	Edaphobaculum	uncultured_Bacteroidetes_bacterium	11	8	10	11	11	8	10	5
Bacteroidota	Bacteroidia	Chitinophagales	Chitinophagaceae	Ferruginibacter	unclassified_Ferruginibacter	63	109	81	74	93	115	62	60
Bacteroidota	Bacteroidia	Chitinophagales	Chitinophagaceae	Ferruginibacter	uncultured_Chitinophagaceae_bacterium	7	5	7	4	5	5	4	8
Bacteroidota	Bacteroidia	Chitinophagales	Chitinophagaceae	Flavisolibacter	unclassified_Flavisolibacter	117	123	99	91	135	108	83	101
Bacteroidota	Bacteroidia	Chitinophagales	Chitinophagaceae	Flavisolibacter	uncultured_Flavobacterium_sp.	8	5	10	4	20	5	15	14
Bacteroidota	Bacteroidia	Chitinophagales	Chitinophagaceae	Flavitalea	unclassified_Flavitalea	16	10	14	23	14	20	10	7
Bacteroidota	Bacteroidia	Chitinophagales	Chitinophagaceae	Heliimonas	unclassified_Heliimonas	4	3	5	3	3	1	5	2
Bacteroidota	Bacteroidia	Chitinophagales	Chitinophagaceae	Niastella	unclassified_Niastella	122	116	72	125	58	101	124	38
Bacteroidota	Bacteroidia	Chitinophagales	Chitinophagaceae	Niastella	uncultured_Niastella_sp.	10	8	8	13	6	16	6	2
Bacteroidota	Bacteroidia	Chitinophagales	Chitinophagaceae	Parafilimonas	unclassified_Parafilimonas	75	66	62	32	40	45	53	33
Bacteroidota	Bacteroidia	Chitinophagales	Chitinophagaceae	Parasediminibacterium	unclassified_Parasediminibacterium	1	0	1	4	9	26	10	5
Bacteroidota	Bacteroidia	Chitinophagales	Chitinophagaceae	Pseudoflavitalea	unclassified_Pseudoflavitalea	3	12	7	5	0	7	4	4
Bacteroidota	Bacteroidia	Chitinophagales	Chitinophagaceae	Puia	unclassified_Puia	313	200	243	190	169	189	250	103
Bacteroidota	Bacteroidia	Chitinophagales	Chitinophagaceae	Puia	uncultured_Sphingobacteriales_bacterium	38	24	27	30	7	10	2	9
Bacteroidota	Bacteroidia	Chitinophagales	Chitinophagaceae	Sediminibacterium	uncultured_Flavobacteriia_bacterium	9	3	1	6	6	5	5	2
Bacteroidota	Bacteroidia	Chitinophagales	Chitinophagaceae	Segetibacter	unclassified_Segetibacter	57	50	43	26	20	21	12	27
Bacteroidota	Bacteroidia	Chitinophagales	Chitinophagaceae	Taibaiella	Bacteroidetes_bacterium_ONC2	8	14	8	20	1	3	4	0
Bacteroidota	Bacteroidia	Chitinophagales	Chitinophagaceae	Taibaiella	unclassified_Taibaiella	20	31	41	57	4	11	9	2
Bacteroidota	Bacteroidia	Chitinophagales	Chitinophagaceae	Terrimonas	unclassified_Terrimonas	80	100	90	126	53	61	69	54
Bacteroidota	Bacteroidia	Chitinophagales	Chitinophagaceae	Terrimonas	uncultured_Bacteroidetes_bacterium	3	8	5	12	13	2	10	6
Bacteroidota	Bacteroidia	Chitinophagales	Chitinophagaceae	UTBCD1	unclassified_UTBCD1	34	9	16	15	8	42	20	9
Bacteroidota	Bacteroidia	Chitinophagales	Chitinophagaceae	unclassified_Chitinophagaceae	Panacibacter_ginsenosidivorans	16	20	9	13	2	6	13	5
Bacteroidota	Bacteroidia	Chitinophagales	Chitinophagaceae	unclassified_Chitinophagaceae	unclassified_Chitinophagaceae	633	513	585	518	504	548	550	296
Bacteroidota	Bacteroidia	Chitinophagales	Chitinophagaceae	unclassified_Chitinophagaceae	uncultured_Ferruginibacter_sp.	16	9	12	17	16	27	18	7
Bacteroidota	Bacteroidia	Chitinophagales	Chitinophagaceae	unclassified_Chitinophagaceae	uncultured_Flavisolibacter_sp.	0	1	12	14	1	0	27	2
Bacteroidota	Bacteroidia	Chitinophagales	Chitinophagaceae	unclassified_Chitinophagaceae	uncultured_Sphingobacteriales_bacterium	0	0	3	0	2	1	2	9
Bacteroidota	Bacteroidia	Chitinophagales	Saprospiraceae	unclassified_Saprospiraceae	uncultured_soil_bacterium	4	4	7	3	1	0	3	0
Bacteroidota	Bacteroidia	Chitinophagales	unclassified_Chitinophagales	unclassified_Chitinophagales	unclassified_Chitinophagales	42	17	31	18	28	40	35	22
Bacteroidota	Bacteroidia	Cytophagales	Hymenobacteraceae	Adhaeribacter	unclassified_Adhaeribacter	40	18	19	14	5	23	29	10
Bacteroidota	Bacteroidia	Cytophagales	Hymenobacteraceae	Hymenobacter	unclassified_Hymenobacter	22	38	70	24	47	27	9	75
Bacteroidota	Bacteroidia	Cytophagales	Microscillaceae	Chryseolinea	Chryseolinea_serpens	16	17	22	25	8	18	18	5
Bacteroidota	Bacteroidia	Cytophagales	Microscillaceae	Chryseolinea	unclassified_Chryseolinea	104	61	30	37	8	19	16	39
Bacteroidota	Bacteroidia	Cytophagales	Microscillaceae	Hassallia	unclassified_Hassallia	18	14	4	6	3	8	5	37
Bacteroidota	Bacteroidia	Cytophagales	Microscillaceae	OLB12	unclassified_OLB12	10	7	4	14	10	4	3	7
Bacteroidota	Bacteroidia	Cytophagales	Microscillaceae	Ohtaekwangia	unclassified_Ohtaekwangia	12	13	11	10	3	1	12	2
Bacteroidota	Bacteroidia	Cytophagales	Microscillaceae	unclassified_Microscillaceae	Musa_ABB_Group	12	5	19	14	32	7	13	9
Bacteroidota	Bacteroidia	Cytophagales	Microscillaceae	unclassified_Microscillaceae	unclassified_Microscillaceae	160	170	160	109	86	65	95	123
Bacteroidota	Bacteroidia	Cytophagales	Microscillaceae	unclassified_Microscillaceae	uncultured_Cytophagaceae_bacterium	10	3	11	27	4	13	10	12
Bacteroidota	Bacteroidia	Cytophagales	Microscillaceae	unclassified_Microscillaceae	uncultured_Sphingobacteriales_bacterium	0	0	0	0	7	4	12	12
Bacteroidota	Bacteroidia	Cytophagales	Spirosomaceae	Dyadobacter	unclassified_Dyadobacter	109	117	121	203	11	64	3	37
Bacteroidota	Bacteroidia	Cytophagales	Spirosomaceae	Emticicia	Emticicia_sp._C2b	1	1	2	0	3	1	0	8
Bacteroidota	Bacteroidia	Flavobacteriales	Flavobacteriaceae	Flavobacterium	Flavobacterium_sp._enrichment_culture	0	0	0	0	0	10	0	4
Bacteroidota	Bacteroidia	Flavobacteriales	Flavobacteriaceae	Flavobacterium	arsenic_oxidizing_bacterium_B02	0	0	6	0	0	2	1	6
Bacteroidota	Bacteroidia	Flavobacteriales	Flavobacteriaceae	Flavobacterium	unclassified_Flavobacterium	210	177	155	50	87	173	136	90
Bacteroidota	Bacteroidia	Flavobacteriales	Weeksellaceae	Chryseobacterium	unclassified_Chryseobacterium	17	55	24	46	8	21	17	7
Bacteroidota	Bacteroidia	Flavobacteriales	Weeksellaceae	Moheibacter	uncultured_Bacteroidetes_bacterium	0	0	0	0	7	16	6	13
Bacteroidota	Bacteroidia	Sphingobacteriales	AKYH767	unclassified_AKYH767	unclassified_AKYH767	151	33	136	45	33	37	42	6
Bacteroidota	Bacteroidia	Sphingobacteriales	Sphingobacteriaceae	Mucilaginibacter	Mucilaginibacter_gossypii	6	14	26	14	2	6	6	0
Bacteroidota	Bacteroidia	Sphingobacteriales	Sphingobacteriaceae	Mucilaginibacter	Mucilaginibacter_pocheonensis	74	96	42	190	9	19	0	5
Bacteroidota	Bacteroidia	Sphingobacteriales	Sphingobacteriaceae	Mucilaginibacter	Mucilaginibacter_rigui	15	74	38	81	0	3	0	0
Bacteroidota	Bacteroidia	Sphingobacteriales	Sphingobacteriaceae	Mucilaginibacter	Mucilaginibacter_sabulilitoris	6	8	19	9	1	0	4	0
Bacteroidota	Bacteroidia	Sphingobacteriales	Sphingobacteriaceae	Mucilaginibacter	Mucilaginibacter_sp.	14	15	7	9	0	0	0	0
Bacteroidota	Bacteroidia	Sphingobacteriales	Sphingobacteriaceae	Mucilaginibacter	Mucilaginibacter_sp._OK268	14	6	9	29	1	3	1	1
Bacteroidota	Bacteroidia	Sphingobacteriales	Sphingobacteriaceae	Mucilaginibacter	Mucilaginibacter_yixingensis	1	0	1	0	2	8	4	0
Bacteroidota	Bacteroidia	Sphingobacteriales	Sphingobacteriaceae	Mucilaginibacter	Sphingobacteriaceae_bacterium_kmd_006	11	19	16	29	2	3	0	0
Bacteroidota	Bacteroidia	Sphingobacteriales	Sphingobacteriaceae	Mucilaginibacter	unclassified_Mucilaginibacter	354	488	465	639	97	182	107	44
Bacteroidota	Bacteroidia	Sphingobacteriales	Sphingobacteriaceae	Olivibacter	Olivibacter_soli	67	18	24	110	0	2	0	0
Bacteroidota	Bacteroidia	Sphingobacteriales	Sphingobacteriaceae	Pedobacter	Pedobacter_ginsengisoli	6	1	15	20	0	3	4	0
Bacteroidota	Bacteroidia	Sphingobacteriales	Sphingobacteriaceae	Pedobacter	Pedobacter_panaciterrae	198	133	260	443	2	30	7	8
Bacteroidota	Bacteroidia	Sphingobacteriales	Sphingobacteriaceae	Pedobacter	unclassified_Pedobacter	142	188	210	379	14	29	10	19
Bacteroidota	Bacteroidia	Sphingobacteriales	Sphingobacteriaceae	Sphingobacterium	unclassified_Sphingobacterium	14	4	18	26	0	7	2	2
Bacteroidota	Bacteroidia	Sphingobacteriales	env.OPS_17	unclassified_env.OPS_17	unclassified_env.OPS_17	48	41	44	27	44	91	46	33
Bacteroidota	Ignavibacteria	SJA_28	uncultured_Chlorobi_bacterium	uncultured_Chlorobi_bacterium	uncultured_Chlorobi_bacterium	2	7	8	6	11	6	7	9
Bacteroidota	Kapabacteria	Kapabacteriales	unclassified_Kapabacteriales	unclassified_Kapabacteriales	unclassified_Kapabacteriales	1	11	2	3	0	5	2	6
Bacteroidota	Kapabacteria	Kapabacteriales	uncultured_Chlorobiales_bacterium	uncultured_Chlorobiales_bacterium	uncultured_Chlorobiales_bacterium	2	8	2	4	1	2	8	4
Bdellovibrionota	Bdellovibrionia	Bdellovibrionales	Bdellovibrionaceae	Bdellovibrio	unclassified_Bdellovibrio	9	9	7	8	44	45	28	39
Bdellovibrionota	Bdellovibrionia	Bdellovibrionales	Bdellovibrionaceae	OM27_clade	unclassified_OM27_clade	0	1	2	0	8	3	8	14
Bdellovibrionota	Oligoflexia	0319_6G20	uncultured_Roseobacter_sp.	uncultured_Roseobacter_sp.	uncultured_Roseobacter_sp.	0	0	0	0	14	7	4	7
Bdellovibrionota	Oligoflexia	Oligoflexales	Oligoflexaceae	unclassified_Oligoflexaceae	uncultured_bacterium_Ak20_3	5	2	0	1	104	3	3	1
Chloroflexi	Anaerolineae	Anaerolineales	Anaerolineaceae	unclassified_Anaerolineaceae	unclassified_Anaerolineaceae	129	130	139	111	90	166	111	70
Chloroflexi	Anaerolineae	Caldilineales	Caldilineaceae	unclassified_Caldilineaceae	unclassified_Caldilineaceae	3	5	1	5	5	4	6	0
Chloroflexi	Anaerolineae	Caldilineales	Caldilineaceae	unclassified_Caldilineaceae	uncultured_Caldilineales_bacterium	2	3	6	3	4	8	3	0
Chloroflexi	Anaerolineae	RBG_13_54_9	unclassified_RBG_13_54_9	unclassified_RBG_13_54_9	unclassified_RBG_13_54_9	42	48	61	45	65	73	47	38
Chloroflexi	Anaerolineae	RBG_13_54_9	uncultured_Anaerolineaceae_bacterium	uncultured_Anaerolineaceae_bacterium	uncultured_Anaerolineaceae_bacterium	4	5	2	12	2	12	2	2
Chloroflexi	Anaerolineae	RBG_13_54_9	uncultured_Caldilineaceae_bacterium	uncultured_Caldilineaceae_bacterium	uncultured_Caldilineaceae_bacterium	8	1	3	5	11	7	7	5
Chloroflexi	Anaerolineae	RBG_13_54_9	uncultured_planctomycete	uncultured_planctomycete	uncultured_planctomycete	10	16	7	7	3	19	17	13
Chloroflexi	Anaerolineae	RBG_13_54_9	uncultured_sludge_bacterium_A31	uncultured_sludge_bacterium_A31	uncultured_sludge_bacterium_A31	19	13	14	14	8	9	16	4
Chloroflexi	Anaerolineae	SBR1031	A4b	unclassified_A4b	unclassified_A4b	70	77	54	55	47	53	80	51
Chloroflexi	Anaerolineae	SBR1031	A4b	uncultured_soil_bacterium	uncultured_soil_bacterium	8	17	14	14	10	21	23	15
Chloroflexi	Anaerolineae	SBR1031	unclassified_SBR1031	unclassified_SBR1031	unclassified_SBR1031	100	116	67	75	71	95	90	43
Chloroflexi	Anaerolineae	SBR1031	uncultured_Caldilineaceae_bacterium	uncultured_Caldilineaceae_bacterium	uncultured_Caldilineaceae_bacterium	3	1	5	3	4	10	3	8
Chloroflexi	Anaerolineae	SBR1031	uncultured_Gemmatimonadetes_bacterium	uncultured_Gemmatimonadetes_bacterium	uncultured_Gemmatimonadetes_bacterium	141	137	110	136	144	145	160	97
Chloroflexi	Anaerolineae	unclassified_Anaerolineae	unclassified_Anaerolineae	unclassified_Anaerolineae	unclassified_Anaerolineae	111	127	112	121	177	242	214	188
Chloroflexi	Chloroflexia	Chloroflexales	Roseiflexaceae	unclassified_Roseiflexaceae	unclassified_Roseiflexaceae	143	123	111	158	172	272	238	104
Chloroflexi	Chloroflexia	Chloroflexales	Roseiflexaceae	unclassified_Roseiflexaceae	uncultured_Chloroflexaceae_bacterium	25	35	15	44	11	12	39	22
Chloroflexi	Chloroflexia	Chloroflexales	Roseiflexaceae	unclassified_Roseiflexaceae	uncultured_soil_bacterium	1	1	2	0	2	2	2	2
Chloroflexi	Chloroflexia	Thermomicrobiales	AKYG1722	unclassified_AKYG1722	unclassified_AKYG1722	8	12	15	12	2	17	16	11
Chloroflexi	Chloroflexia	Thermomicrobiales	JG30_KF_CM45	bacterium_Ellin6537	unclassified_bacterium_Ellin6537	27	12	14	12	8	6	9	5
Chloroflexi	Chloroflexia	Thermomicrobiales	JG30_KF_CM45	unclassified_JG30_KF_CM45	unclassified_JG30_KF_CM45	10	11	13	7	12	4	8	7
Chloroflexi	Chloroflexia	Thermomicrobiales	JG30_KF_CM45	uncultured_Chloroflexi_bacterium	uncultured_Chloroflexi_bacterium	22	27	37	27	8	16	25	11
Chloroflexi	Dehalococcoidia	S085	unclassified_S085	unclassified_S085	unclassified_S085	16	6	9	5	8	31	30	8
Chloroflexi	Dehalococcoidia	S085	uncultured_soil_bacterium	uncultured_soil_bacterium	uncultured_soil_bacterium	31	16	26	11	12	33	39	3
Chloroflexi	Dehalococcoidia	SAR202_clade	unclassified_SAR202_clade	unclassified_SAR202_clade	unclassified_SAR202_clade	9	13	10	8	1	17	9	6
Chloroflexi	Dehalococcoidia	SAR202_clade	uncultured_Chloroflexi_bacterium	uncultured_Chloroflexi_bacterium	uncultured_Chloroflexi_bacterium	18	20	17	8	44	45	39	30
Chloroflexi	Dehalococcoidia	unclassified_Dehalococcoidia	unclassified_Dehalococcoidia	unclassified_Dehalococcoidia	unclassified_Dehalococcoidia	18	19	22	22	53	95	84	40
Chloroflexi	Ktedonobacteria	B12_WMSP1	uncultured_Chloroflexi_bacterium	uncultured_Chloroflexi_bacterium	uncultured_Chloroflexi_bacterium	3	6	1	6	0	5	1	0
Chloroflexi	Ktedonobacteria	C0119	unclassified_C0119	unclassified_C0119	unclassified_C0119	24	28	13	17	26	29	55	14
Chloroflexi	Ktedonobacteria	C0119	uncultured_Chloroflexi_bacterium	uncultured_Chloroflexi_bacterium	uncultured_Chloroflexi_bacterium	44	59	39	25	20	34	35	21
Chloroflexi	Ktedonobacteria	C0119	uncultured_candidate_division_SAM_bacterium	uncultured_candidate_division_SAM_bacterium	uncultured_candidate_division_SAM_bacterium	34	5	11	8	7	16	38	2
Chloroflexi	Ktedonobacteria	C0119	uncultured_soil_bacterium	uncultured_soil_bacterium	uncultured_soil_bacterium	100	133	145	144	190	260	219	154
Chloroflexi	Ktedonobacteria	Ktedonobacterales	JG30_KF_AS9	Chloroflexi_bacterium_Ellin7237	unclassified_Chloroflexi_bacterium_Ellin7237	6	0	7	4	3	12	7	12
Chloroflexi	Ktedonobacteria	Ktedonobacterales	JG30_KF_AS9	unclassified_JG30_KF_AS9	unclassified_JG30_KF_AS9	113	79	81	68	144	278	245	175
Chloroflexi	Ktedonobacteria	Ktedonobacterales	Ktedonobacteraceae	1921_3	unclassified_1921_3	7	5	5	7	3	9	3	4
Chloroflexi	Ktedonobacteria	Ktedonobacterales	Ktedonobacteraceae	1959_1	unclassified_1959_1	11	14	12	15	7	7	13	1
Chloroflexi	Ktedonobacteria	Ktedonobacterales	Ktedonobacteraceae	G12_WMSP1	uncultured_Chloroflexi_bacterium	4	9	6	4	12	6	4	6
Chloroflexi	Ktedonobacteria	Ktedonobacterales	Ktedonobacteraceae	HSB_OF53_F07	unclassified_HSB_OF53_F07	7	5	9	5	2	3	5	4
Chloroflexi	Ktedonobacteria	Ktedonobacterales	Ktedonobacteraceae	HSB_OF53_F07	uncultured_soil_bacterium	14	38	20	31	7	32	51	28
Chloroflexi	Ktedonobacteria	Ktedonobacterales	Ktedonobacteraceae	JG30a_KF_32	unclassified_JG30a_KF_32	2	0	5	8	2	8	4	4
Chloroflexi	Ktedonobacteria	Ktedonobacterales	Ktedonobacteraceae	JG30a_KF_32	uncultured_Chloroflexi_bacterium	6	18	13	31	20	10	43	16
Chloroflexi	Ktedonobacteria	Ktedonobacterales	Ktedonobacteraceae	unclassified_Ktedonobacteraceae	unclassified_Ktedonobacteraceae	54	43	31	27	26	31	33	25
Chloroflexi	unclassified_Chloroflexi	unclassified_Chloroflexi	unclassified_Chloroflexi	unclassified_Chloroflexi	unclassified_Chloroflexi	543	472	544	473	661	901	804	394
Cyanobacteria	Cyanobacteriia	Cyanobacteriales	unclassified_Cyanobacteriales	unclassified_Cyanobacteriales	unclassified_Cyanobacteriales	77	60	61	149	250	359	149	275
Desulfobacterota	Desulfovibrionia	Desulfovibrionales	Desulfovibrionaceae	unclassified_Desulfovibrionaceae	unclassified_Desulfovibrionaceae	4	6	3	3	2	1	1	5
Elusimicrobiota	Elusimicrobia	Lineage_IV	unclassified_Lineage_IV	unclassified_Lineage_IV	unclassified_Lineage_IV	4	3	12	5	11	1	5	3
Elusimicrobiota	Elusimicrobia	Lineage_IV	uncultured_Termite_group_1_bacterium	uncultured_Termite_group_1_bacterium	uncultured_Termite_group_1_bacterium	7	7	5	4	27	20	32	21
Entotheonellaeota	Entotheonellia	Entotheonellales	Entotheonellaceae	unclassified_Entotheonellaceae	unclassified_Entotheonellaceae	12	14	9	18	33	21	13	16
Fibrobacterota	Fibrobacteria	Fibrobacterales	Fibrobacteraceae	possible_genus_04	unclassified_possible_genus_04	13	5	12	27	44	19	29	31
Fibrobacterota	Fibrobacteria	Fibrobacterales	Fibrobacteraceae	unclassified_Fibrobacteraceae	unclassified_Fibrobacteraceae	3	1	2	2	19	2	8	3
Firmicutes	Bacilli	Bacillales	Bacillaceae	Bacillus	unclassified_Bacillus	9	18	8	13	20	20	22	40
Firmicutes	Bacilli	Entomoplasmatales	type_III	uncultured_Mollicutes_bacterium	uncultured_Mollicutes_bacterium	12	3	3	3	3	8	18	9
Firmicutes	Bacilli	Erysipelotrichales	Erysipelotrichaceae	Faecalibaculum	unclassified_Faecalibaculum	0	13	3	3	5	5	1	6
Firmicutes	Bacilli	Lactobacillales	Lactobacillaceae	Lactobacillus	Lactobacillus_iners	154	117	81	106	221	134	166	101
Firmicutes	Bacilli	Lactobacillales	Lactobacillaceae	Lactobacillus	unclassified_Lactobacillus	65	68	127	32	297	191	398	157
Firmicutes	Bacilli	Lactobacillales	Lactobacillaceae	Ligilactobacillus	unclassified_Ligilactobacillus	6	9	3	0	8	3	7	10
Firmicutes	Bacilli	Lactobacillales	Streptococcaceae	Lactococcus	unclassified_Lactococcus	0	0	1	2	1	0	1	33
Firmicutes	Bacilli	Lactobacillales	Streptococcaceae	Streptococcus	unclassified_Streptococcus	1	0	19	0	0	1	0	0
Firmicutes	Bacilli	Paenibacillales	Paenibacillaceae	Paenibacillus	Paenibacillus_pectinilyticus	2	3	1	2	6	5	4	8
Firmicutes	Bacilli	unclassified_Bacilli	unclassified_Bacilli	unclassified_Bacilli	unclassified_Bacilli	1	6	3	2	5	4	5	4
Firmicutes	Clostridia	Oscillospirales	Hungateiclostridiaceae	Fastidiosipila	Clostridiales_bacterium_KA00274	0	0	0	0	11	9	14	0
Firmicutes	Negativicutes	Veillonellales_Selenomonadales	Veillonellaceae	Megasphaera	uncultured_Megasphaera_sp.	0	0	0	0	32	13	23	0
Firmicutes	unclassified_Firmicutes	unclassified_Firmicutes	unclassified_Firmicutes	unclassified_Firmicutes	unclassified_Firmicutes	26	14	35	16	53	36	25	47
Fusobacteriota	Fusobacteriia	Fusobacteriales	Fusobacteriaceae	Cetobacterium	unclassified_Cetobacterium	29	40	10	7	27	4	24	7
Gemmatimonadota	Gemmatimonadetes	Gemmatimonadales	Gemmatimonadaceae	Gemmatimonas	Gemmatimonadaceae_bacterium_LWQ133	259	151	139	127	158	176	192	248
Gemmatimonadota	Gemmatimonadetes	Gemmatimonadales	Gemmatimonadaceae	Gemmatimonas	unclassified_Gemmatimonas	802	689	705	605	832	612	641	713
Gemmatimonadota	Gemmatimonadetes	Gemmatimonadales	Gemmatimonadaceae	Gemmatimonas	uncultured_Gemmatimonadaceae_bacterium	7	10	12	18	17	43	20	85
Gemmatimonadota	Gemmatimonadetes	Gemmatimonadales	Gemmatimonadaceae	Gemmatimonas	uncultured_Gemmatimonas_sp.	41	64	39	74	154	153	109	284
Gemmatimonadota	Gemmatimonadetes	Gemmatimonadales	Gemmatimonadaceae	Gemmatimonas	uncultured_soil_bacterium	56	76	57	67	73	90	58	76
Gemmatimonadota	Gemmatimonadetes	Gemmatimonadales	Gemmatimonadaceae	Gemmatirosa	Gemmatirosa_kalamazoonesis	1	6	2	4	4	5	1	11
Gemmatimonadota	Gemmatimonadetes	Gemmatimonadales	Gemmatimonadaceae	unclassified_Gemmatimonadaceae	Acidobacteria_bacterium_13_2_20CM_56_17	301	263	256	215	285	238	220	303
Gemmatimonadota	Gemmatimonadetes	Gemmatimonadales	Gemmatimonadaceae	unclassified_Gemmatimonadaceae	Gemmatimonadetes_bacterium_LX87	97	75	73	84	105	94	145	96
Gemmatimonadota	Gemmatimonadetes	Gemmatimonadales	Gemmatimonadaceae	unclassified_Gemmatimonadaceae	unclassified_Gemmatimonadaceae	1267	1194	1226	1257	1957	1603	1581	1939
Gemmatimonadota	Gemmatimonadetes	Gemmatimonadales	Gemmatimonadaceae	unclassified_Gemmatimonadaceae	uncultured_Alphaproteobacteria_bacterium	16	2	10	9	6	5	4	5
Gemmatimonadota	Gemmatimonadetes	Gemmatimonadales	Gemmatimonadaceae	unclassified_Gemmatimonadaceae	uncultured_Gemmatimonadetes_bacterium	11	10	6	11	4	0	7	2
Gemmatimonadota	Gemmatimonadetes	Gemmatimonadales	Gemmatimonadaceae	unclassified_Gemmatimonadaceae	uncultured_Nitrospira_sp.	5	4	1	4	6	4	0	6
Gemmatimonadota	Gemmatimonadetes	Gemmatimonadales	Gemmatimonadaceae	unclassified_Gemmatimonadaceae	uncultured_actinobacterium	28	11	18	25	24	13	23	21
Gemmatimonadota	Gemmatimonadetes	Gemmatimonadales	Gemmatimonadaceae	unclassified_Gemmatimonadaceae	uncultured_prokaryote	19	30	35	22	11	8	29	9
Gemmatimonadota	Gemmatimonadetes	Gemmatimonadales	Gemmatimonadaceae	unclassified_Gemmatimonadaceae	uncultured_proteobacterium	124	99	118	112	673	564	449	737
Gemmatimonadota	Longimicrobia	Longimicrobiales	Longimicrobiaceae	YC_ZSS_LKJ147	unclassified_YC_ZSS_LKJ147	13	5	11	17	40	9	29	53
Gemmatimonadota	unclassified_Gemmatimonadota	unclassified_Gemmatimonadota	unclassified_Gemmatimonadota	unclassified_Gemmatimonadota	unclassified_Gemmatimonadota	9	6	5	1	16	5	9	6
Latescibacterota	Latescibacteria	Latescibacterales	Latescibacteraceae	unclassified_Latescibacteraceae	unclassified_Latescibacteraceae	96	35	71	44	39	71	93	29
Methylomirabilota	Methylomirabilia	Rokubacteriales	WX65	unclassified_WX65	unclassified_WX65	14	7	6	8	8	6	14	28
Methylomirabilota	Methylomirabilia	Rokubacteriales	unclassified_Rokubacteriales	unclassified_Rokubacteriales	unclassified_Rokubacteriales	60	55	59	70	121	90	66	109
Methylomirabilota	Methylomirabilia	Rokubacteriales	uncultured_Candidatus_Rokubactera_bacterium	uncultured_Candidatus_Rokubactera_bacterium	uncultured_Candidatus_Rokubactera_bacterium	38	26	21	31	44	42	44	42
Methylomirabilota	Methylomirabilia	Rokubacteriales	uncultured_Firmicutes_bacterium	uncultured_Firmicutes_bacterium	uncultured_Firmicutes_bacterium	110	126	114	59	183	117	149	187
Methylomirabilota	Methylomirabilia	Rokubacteriales	uncultured_actinobacterium	uncultured_actinobacterium	uncultured_actinobacterium	106	118	150	121	166	107	144	177
Methylomirabilota	Methylomirabilia	Rokubacteriales	uncultured_proteobacterium	uncultured_proteobacterium	uncultured_proteobacterium	132	95	98	109	181	179	173	227
Myxococcota	Myxococcia	Myxococcales	27F_1492R	unclassified_27F_1492R	unclassified_27F_1492R	1	2	5	8	18	6	12	16
Myxococcota	Myxococcia	Myxococcales	Anaeromyxobacteraceae	Anaeromyxobacter	unclassified_Anaeromyxobacter	322	244	298	256	481	292	286	278
Myxococcota	Myxococcia	Myxococcales	Anaeromyxobacteraceae	Anaeromyxobacter	uncultured_proteobacterium	112	140	143	104	244	135	125	154
Myxococcota	Myxococcia	Myxococcales	Myxococcaceae	P3OB_42	unclassified_P3OB_42	34	45	56	54	84	41	75	68
Myxococcota	Myxococcia	Myxococcales	Myxococcaceae	P3OB_42	uncultured_Archangiaceae_bacterium	5	3	14	10	16	12	19	31
Myxococcota	Myxococcia	Myxococcales	Myxococcaceae	unclassified_Myxococcaceae	unclassified_Myxococcaceae	94	58	82	66	116	88	100	99
Myxococcota	Myxococcia	Myxococcales	Myxococcaceae	unclassified_Myxococcaceae	uncultured_delta_proteobacterium	26	26	38	21	87	32	50	44
Myxococcota	Myxococcia	Myxococcales	Vulgatibacteraceae	Vulgatibacter	unclassified_Vulgatibacter	2	11	5	1	10	1	16	29
Myxococcota	Polyangia	Blfdi19	uncultured_Nannocystineae_bacterium	uncultured_Nannocystineae_bacterium	uncultured_Nannocystineae_bacterium	9	4	5	7	7	7	8	1
Myxococcota	Polyangia	Haliangiales	Haliangiaceae	Haliangium	Haliangium_bacterium_Ellin6502	30	9	21	9	38	13	18	29
Myxococcota	Polyangia	Haliangiales	Haliangiaceae	Haliangium	unclassified_Haliangium	739	645	551	570	962	661	1133	821
Myxococcota	Polyangia	Haliangiales	Haliangiaceae	Haliangium	uncultured_Kofleria_sp.	3	3	4	4	10	3	2	1
Myxococcota	Polyangia	Haliangiales	Haliangiaceae	Haliangium	uncultured_Myxococcales_bacterium	426	247	247	312	371	366	426	317
Myxococcota	Polyangia	Haliangiales	Haliangiaceae	Haliangium	uncultured_Nannocystineae_bacterium	15	3	15	10	11	8	13	10
Myxococcota	Polyangia	Haliangiales	Haliangiaceae	Haliangium	uncultured_proteobacterium	35	59	26	22	94	68	106	62
Myxococcota	Polyangia	Polyangiales	Amb_16S_1034	uncultured_Polyangiaceae_bacterium	uncultured_Polyangiaceae_bacterium	15	8	7	5	32	24	21	23
Myxococcota	Polyangia	Polyangiales	BIrii41	unclassified_BIrii41	unclassified_BIrii41	156	91	57	56	109	77	100	120
Myxococcota	Polyangia	Polyangiales	BIrii41	uncultured_Sorangiineae_bacterium	uncultured_Sorangiineae_bacterium	21	17	24	28	45	14	34	42
Myxococcota	Polyangia	Polyangiales	Phaselicystidaceae	Phaselicystis	unclassified_Phaselicystis	7	10	15	5	13	10	15	12
Myxococcota	Polyangia	Polyangiales	Phaselicystidaceae	Phaselicystis	uncultured_Byssovorax_sp.	3	0	1	1	11	8	76	3
Myxococcota	Polyangia	Polyangiales	Phaselicystidaceae	Phaselicystis	uncultured_Polyangiaceae_bacterium	45	31	27	42	38	26	60	26
Myxococcota	Polyangia	Polyangiales	Polyangiaceae	Aetherobacter	unclassified_Aetherobacter	3	1	5	0	10	6	14	3
Myxococcota	Polyangia	Polyangiales	Polyangiaceae	Byssovorax	unclassified_Byssovorax	0	2	1	3	7	6	6	13
Myxococcota	Polyangia	Polyangiales	Polyangiaceae	Minicystis	Minicystis_rosea	0	0	0	0	6	7	12	5
Myxococcota	Polyangia	Polyangiales	Polyangiaceae	Minicystis	unclassified_Minicystis	3	2	0	6	15	9	3	11
Myxococcota	Polyangia	Polyangiales	Polyangiaceae	Pajaroellobacter	unclassified_Pajaroellobacter	86	82	124	101	192	116	162	99
Myxococcota	Polyangia	Polyangiales	Polyangiaceae	Pajaroellobacter	uncultured_Chondromyces_sp.	27	20	46	18	14	12	7	11
Myxococcota	Polyangia	Polyangiales	Polyangiaceae	Pajaroellobacter	uncultured_proteobacterium	2	3	7	1	2	4	9	2
Myxococcota	Polyangia	Polyangiales	Polyangiaceae	unclassified_Polyangiaceae	unclassified_Polyangiaceae	8	16	16	6	61	43	43	69
Myxococcota	Polyangia	Polyangiales	Sandaracinaceae	Sandaracinus	unclassified_Sandaracinus	5	2	12	0	29	19	25	19
Myxococcota	Polyangia	Polyangiales	Sandaracinaceae	unclassified_Sandaracinaceae	unclassified_Sandaracinaceae	49	13	14	8	46	17	40	30
Myxococcota	Polyangia	Polyangiales	Sandaracinaceae	unclassified_Sandaracinaceae	uncultured_soil_bacterium	32	25	25	13	12	37	24	42
Myxococcota	Polyangia	Polyangiales	unclassified_Polyangiales	unclassified_Polyangiales	unclassified_Polyangiales	15	12	11	16	81	36	83	59
Myxococcota	Polyangia	mle1_27	uncultured_Polyangiaceae_bacterium	uncultured_Polyangiaceae_bacterium	uncultured_Polyangiaceae_bacterium	4	8	5	6	11	10	5	7
Myxococcota	Polyangia	mle1_27	uncultured_Sorangiineae_bacterium	uncultured_Sorangiineae_bacterium	uncultured_Sorangiineae_bacterium	8	4	8	7	12	4	4	6
Myxococcota	Polyangia	mle1_27	uncultured_delta_proteobacterium	uncultured_delta_proteobacterium	uncultured_delta_proteobacterium	0	4	2	1	7	2	5	7
Myxococcota	Polyangia	mle1_27	uncultured_proteobacterium	uncultured_proteobacterium	uncultured_proteobacterium	5	6	12	3	12	0	4	0
Myxococcota	Polyangia	unclassified_Polyangia	unclassified_Polyangia	unclassified_Polyangia	unclassified_Polyangia	3	5	4	5	10	10	6	4
Nitrospirota	Nitrospiria	Nitrospirales	Nitrospiraceae	Nitrospira	Nitrospira_sp.	4	7	4	4	3	5	11	3
Nitrospirota	Nitrospiria	Nitrospirales	Nitrospiraceae	Nitrospira	unclassified_Nitrospira	194	129	170	154	275	248	205	199
Nitrospirota	Nitrospiria	Nitrospirales	Nitrospiraceae	Nitrospira	uncultured_soil_bacterium	100	68	104	84	378	279	345	273
Patescibacteria	Saccharimonadia	Saccharimonadales	LWQ8	unclassified_LWQ8	unclassified_LWQ8	23	135	77	104	90	137	63	101
Patescibacteria	Saccharimonadia	Saccharimonadales	Saccharimonadaceae	TM7a	unclassified_TM7a	15	64	35	16	62	78	39	46
Patescibacteria	Saccharimonadia	Saccharimonadales	WWH38	unclassified_WWH38	unclassified_WWH38	18	24	23	26	31	25	28	45
Patescibacteria	Saccharimonadia	Saccharimonadales	WWH38	uncultured_Candidatus_Saccharibacteria_bacterium	uncultured_Candidatus_Saccharibacteria_bacterium	1	2	1	0	4	4	2	3
Patescibacteria	Saccharimonadia	Saccharimonadales	candidate_division_TM7_bacterium_JGI_0001002_L20	unclassified_candidate_division_TM7_bacterium_JGI_0001002_L20	unclassified_candidate_division_TM7_bacterium_JGI_0001002_L20	0	3	32	10	15	7	9	2
Patescibacteria	Saccharimonadia	Saccharimonadales	unclassified_Saccharimonadales	unclassified_Saccharimonadales	unclassified_Saccharimonadales	3	1	5	3	6	12	26	23
Patescibacteria	Saccharimonadia	Saccharimonadales	uncultured_Candidatus_Saccharibacteria_bacterium	uncultured_Candidatus_Saccharibacteria_bacterium	uncultured_Candidatus_Saccharibacteria_bacterium	12	2	7	5	12	35	26	26
Patescibacteria	Saccharimonadia	Saccharimonadales	uncultured_soil_bacterium	uncultured_soil_bacterium	uncultured_soil_bacterium	23	11	8	13	33	35	37	27
Planctomycetota	Phycisphaerae	Phycisphaerales	Phycisphaeraceae	SM1A02	unclassified_SM1A02	14	7	13	6	3	6	15	0
Planctomycetota	Phycisphaerae	Phycisphaerales	Phycisphaeraceae	SM1A02	uncultured_Planctomycetaceae_bacterium	10	8	14	5	5	12	2	4
Planctomycetota	Phycisphaerae	Tepidisphaerales	WD2101_soil_group	Planctomycetales_bacterium_Ellin7224	unclassified_Planctomycetales_bacterium_Ellin7224	12	12	12	9	4	13	17	2
Planctomycetota	Phycisphaerae	Tepidisphaerales	WD2101_soil_group	Planctomycetales_bacterium_Ellin7244	unclassified_Planctomycetales_bacterium_Ellin7244	15	18	16	10	11	11	13	3
Planctomycetota	Phycisphaerae	Tepidisphaerales	WD2101_soil_group	unclassified_WD2101_soil_group	unclassified_WD2101_soil_group	244	229	231	226	90	248	160	36
Planctomycetota	Phycisphaerae	Tepidisphaerales	WD2101_soil_group	uncultured_Planctomycetales_bacterium	uncultured_Planctomycetales_bacterium	35	24	18	20	9	27	24	6
Planctomycetota	Planctomycetes	Gemmatales	Gemmataceae	unclassified_Gemmataceae	unclassified_Gemmataceae	183	187	172	119	77	141	164	44
Planctomycetota	Planctomycetes	Gemmatales	Gemmataceae	unclassified_Gemmataceae	uncultured_planctomycete	11	3	6	1	0	12	9	4
Planctomycetota	Planctomycetes	Isosphaerales	Isosphaeraceae	Aquisphaera	unclassified_Aquisphaera	78	69	68	47	36	121	75	33
Planctomycetota	Planctomycetes	Isosphaerales	Isosphaeraceae	Singulisphaera	unclassified_Singulisphaera	77	88	106	97	31	83	65	37
Planctomycetota	Planctomycetes	Isosphaerales	Isosphaeraceae	Singulisphaera	uncultured_eubacterium_WD287	33	29	30	24	12	13	17	13
Planctomycetota	Planctomycetes	Isosphaerales	Isosphaeraceae	Tundrisphaera	unclassified_Tundrisphaera	66	83	55	62	30	74	56	18
Planctomycetota	Planctomycetes	Isosphaerales	Isosphaeraceae	unclassified_Isosphaeraceae	unclassified_Isosphaeraceae	113	116	79	77	91	165	122	65
Planctomycetota	Planctomycetes	unclassified_Planctomycetes	uncultured_planctomycete	unclassified_Planctomycetes	unclassified_Planctomycetes	8	5	5	3	6	3	8	0
Planctomycetota	unclassified_Planctomycetota	unclassified_Planctomycetota	unclassified_Planctomycetota	unclassified_Planctomycetota	unclassified_Planctomycetota	13	13	8	13	8	7	9	2
Proteobacteria	Alphaproteobacteria	Acetobacterales	Acetobacteraceae	Acetobacter	unclassified_Acetobacter	5	4	2	1	33	2	6	5
Proteobacteria	Alphaproteobacteria	Acetobacterales	Acetobacteraceae	Acidiphilium	unclassified_Acidiphilium	17	20	31	25	39	14	16	21
Proteobacteria	Alphaproteobacteria	Acetobacterales	Acetobacteraceae	Acidisoma	unclassified_Acidisoma	9	10	6	6	16	7	8	7
Proteobacteria	Alphaproteobacteria	Acetobacterales	Acetobacteraceae	Acidisphaera	unclassified_Acidisphaera	5	7	5	3	8	6	10	5
Proteobacteria	Alphaproteobacteria	Acetobacterales	Acetobacteraceae	Roseomonas	unclassified_Roseomonas	1	8	4	0	11	3	10	14
Proteobacteria	Alphaproteobacteria	Acetobacterales	Acetobacteraceae	unclassified_Acetobacteraceae	unclassified_Acetobacteraceae	279	234	279	182	353	296	328	351
Proteobacteria	Alphaproteobacteria	Azospirillales	Inquilinaceae	Inquilinus	unclassified_Inquilinus	75	24	76	28	14	22	16	21
Proteobacteria	Alphaproteobacteria	Azospirillales	unclassified_Azospirillales	unclassified_Azospirillales	unclassified_Azospirillales	40	36	19	18	75	50	54	74
Proteobacteria	Alphaproteobacteria	Caulobacterales	Caulobacteraceae	Asticcacaulis	unclassified_Asticcacaulis	10	8	10	4	14	15	26	35
Proteobacteria	Alphaproteobacteria	Caulobacterales	Caulobacteraceae	Brevundimonas	unclassified_Brevundimonas	6	23	27	23	1	19	8	141
Proteobacteria	Alphaproteobacteria	Caulobacterales	Caulobacteraceae	Caulobacter	unclassified_Caulobacter	53	95	48	85	29	106	45	60
Proteobacteria	Alphaproteobacteria	Caulobacterales	Caulobacteraceae	Phenylobacterium	unclassified_Phenylobacterium	275	274	282	243	199	142	145	163
Proteobacteria	Alphaproteobacteria	Caulobacterales	Caulobacteraceae	unclassified_Caulobacteraceae	unclassified_Caulobacteraceae	140	114	123	88	126	129	134	139
Proteobacteria	Alphaproteobacteria	Caulobacterales	Caulobacteraceae	unclassified_Caulobacteraceae	uncultured_Caulobacteraceae_bacterium	14	10	19	10	23	15	8	14
Proteobacteria	Alphaproteobacteria	Caulobacterales	Caulobacteraceae	unclassified_Caulobacteraceae	uncultured_Phenylobacterium_sp.	34	31	30	30	32	28	19	16
Proteobacteria	Alphaproteobacteria	Caulobacterales	Hyphomonadaceae	Hirschia	unclassified_Hirschia	39	35	26	27	12	12	14	29
Proteobacteria	Alphaproteobacteria	Caulobacterales	Hyphomonadaceae	SWB02	unclassified_SWB02	32	33	33	27	54	29	66	34
Proteobacteria	Alphaproteobacteria	Dongiales	Dongiaceae	Dongia	unclassified_Dongia	100	51	60	41	74	32	68	57
Proteobacteria	Alphaproteobacteria	Elsterales	Elsteraceae	unclassified_Elsteraceae	unclassified_Elsteraceae	66	52	50	48	50	37	42	52
Proteobacteria	Alphaproteobacteria	Elsterales	URHD0088	unclassified_URHD0088	unclassified_URHD0088	38	48	45	45	34	42	34	45
Proteobacteria	Alphaproteobacteria	Elsterales	unclassified_Elsterales	unclassified_Elsterales	unclassified_Elsterales	754	725	815	663	1222	983	1045	1050
Proteobacteria	Alphaproteobacteria	Elsterales	unclassified_Elsterales	uncultured_Alphaproteobacteria_bacterium	unclassified_Elsterales	13	26	18	27	26	25	25	45
Proteobacteria	Alphaproteobacteria	Elsterales	unclassified_Elsterales	uncultured_Rhodospirillaceae_bacterium	unclassified_Elsterales	23	17	13	26	30	22	34	25
Proteobacteria	Alphaproteobacteria	Elsterales	unclassified_Elsterales	uncultured_proteobacterium	unclassified_Elsterales	0	6	5	4	4	1	7	11
Proteobacteria	Alphaproteobacteria	Holosporales	Holosporaceae	unclassified_Holosporaceae	unclassified_Holosporaceae	12	14	9	10	51	21	24	34
Proteobacteria	Alphaproteobacteria	Micropepsales	Micropepsaceae	unclassified_Micropepsaceae	unclassified_Micropepsaceae	333	388	332	325	288	296	366	209
Proteobacteria	Alphaproteobacteria	Micropepsales	Micropepsaceae	unclassified_Micropepsaceae	uncultured_Hyphomicrobiaceae_bacterium	74	111	117	78	149	123	90	181
Proteobacteria	Alphaproteobacteria	Micropepsales	Micropepsaceae	unclassified_Micropepsaceae	uncultured_proteobacterium	14	9	18	9	9	9	17	18
Proteobacteria	Alphaproteobacteria	Micropepsales	Micropepsaceae	uncultured_proteobacterium	uncultured_proteobacterium	105	100	127	82	107	164	140	79
Proteobacteria	Alphaproteobacteria	Paracaedibacterales	Paracaedibacteraceae	Candidatus_Paracaedibacter	unclassified_Candidatus_Paracaedibacter	2	2	4	0	4	6	4	12
Proteobacteria	Alphaproteobacteria	Reyranellales	Reyranellaceae	Reyranella	unclassified_Reyranella	644	510	462	495	543	434	544	560
Proteobacteria	Alphaproteobacteria	Reyranellales	Reyranellaceae	unclassified_Reyranellaceae	uncultured_Rhodospirillales_bacterium	38	26	23	12	17	6	24	17
Proteobacteria	Alphaproteobacteria	Rhizobiales	A0839	unclassified_A0839	unclassified_A0839	11	15	8	11	20	11	16	11
Proteobacteria	Alphaproteobacteria	Rhizobiales	Beijerinckiaceae	28_YEA_48	Beijerinckia_sp._28_YEA_48	24	20	10	20	8	7	4	26
Proteobacteria	Alphaproteobacteria	Rhizobiales	Beijerinckiaceae	Bosea	unclassified_Bosea	58	82	55	85	18	36	17	48
Proteobacteria	Alphaproteobacteria	Rhizobiales	Beijerinckiaceae	Methylobacterium_Methylorubrum	unclassified_Methylobacterium_Methylorubrum	71	84	70	64	66	39	20	66
Proteobacteria	Alphaproteobacteria	Rhizobiales	Beijerinckiaceae	Methylovirgula	unclassified_Methylovirgula	4	1	6	1	6	5	7	29
Proteobacteria	Alphaproteobacteria	Rhizobiales	Beijerinckiaceae	Microvirga	unclassified_Microvirga	12	16	6	7	1	4	3	10
Proteobacteria	Alphaproteobacteria	Rhizobiales	Beijerinckiaceae	Roseiarcus	unclassified_Roseiarcus	105	45	73	66	95	69	84	99
Proteobacteria	Alphaproteobacteria	Rhizobiales	Beijerinckiaceae	Roseiarcus	uncultured_Alphaproteobacteria_bacterium	14	11	19	8	15	16	11	15
Proteobacteria	Alphaproteobacteria	Rhizobiales	Beijerinckiaceae	alphaI_cluster	unclassified_alphaI_cluster	16	9	17	12	19	16	20	24
Proteobacteria	Alphaproteobacteria	Rhizobiales	Beijerinckiaceae	unclassified_Beijerinckiaceae	unclassified_Beijerinckiaceae	23	17	9	15	11	19	18	17
Proteobacteria	Alphaproteobacteria	Rhizobiales	Devosiaceae	Devosia	unclassified_Devosia	130	110	149	118	153	135	202	300
Proteobacteria	Alphaproteobacteria	Rhizobiales	Devosiaceae	unclassified_Devosiaceae	unclassified_Devosiaceae	20	20	27	26	24	21	28	39
Proteobacteria	Alphaproteobacteria	Rhizobiales	Hyphomicrobiaceae	Hyphomicrobium	unclassified_Hyphomicrobium	120	136	101	122	110	123	108	210
Proteobacteria	Alphaproteobacteria	Rhizobiales	Hyphomicrobiaceae	Pedomicrobium	unclassified_Pedomicrobium	42	58	20	41	86	76	68	100
Proteobacteria	Alphaproteobacteria	Rhizobiales	Hyphomicrobiaceae	unclassified_Hyphomicrobiaceae	unclassified_Hyphomicrobiaceae	18	25	16	29	45	30	31	33
Proteobacteria	Alphaproteobacteria	Rhizobiales	KF_JG30_B3	unclassified_KF_JG30_B3	unclassified_KF_JG30_B3	165	160	217	151	162	109	128	115
Proteobacteria	Alphaproteobacteria	Rhizobiales	Kaistiaceae	Kaistia	unclassified_Kaistia	10	6	3	9	2	2	5	7
Proteobacteria	Alphaproteobacteria	Rhizobiales	Labraceae	Labrys	unclassified_Labrys	62	119	46	132	66	42	65	74
Proteobacteria	Alphaproteobacteria	Rhizobiales	Methyloligellaceae	unclassified_Methyloligellaceae	unclassified_Methyloligellaceae	31	41	28	40	45	44	48	89
Proteobacteria	Alphaproteobacteria	Rhizobiales	Methylopilaceae	Albibacter	Methylopila_sp._Fapl4.1	31	90	29	78	7	0	1	5
Proteobacteria	Alphaproteobacteria	Rhizobiales	Methylopilaceae	Hansschlegelia	unclassified_Hansschlegelia	0	13	4	25	4	1	2	5
Proteobacteria	Alphaproteobacteria	Rhizobiales	Rhizobiaceae	Allorhizobium_Neorhizobium_Pararhizobium_Rhizobium	unclassified_Allorhizobium_Neorhizobium_Pararhizobium_Rhizobium	338	396	301	722	204	574	192	227
Proteobacteria	Alphaproteobacteria	Rhizobiales	Rhizobiaceae	Aminobacter	unclassified_Aminobacter	39	21	25	41	15	13	12	29
Proteobacteria	Alphaproteobacteria	Rhizobiales	Rhizobiaceae	Aquamicrobium	unclassified_Aquamicrobium	10	8	4	5	26	46	23	44
Proteobacteria	Alphaproteobacteria	Rhizobiales	Rhizobiaceae	Mesorhizobium	unclassified_Mesorhizobium	334	407	396	460	321	348	390	442
Proteobacteria	Alphaproteobacteria	Rhizobiales	Rhizobiaceae	Ochrobactrum	unclassified_Ochrobactrum	6	8	5	50	11	43	6	9
Proteobacteria	Alphaproteobacteria	Rhizobiales	Rhizobiaceae	Phyllobacterium	unclassified_Phyllobacterium	215	310	340	638	8	45	17	37
Proteobacteria	Alphaproteobacteria	Rhizobiales	Rhizobiaceae	unclassified_Rhizobiaceae	unclassified_Rhizobiaceae	15	12	6	5	6	11	2	13
Proteobacteria	Alphaproteobacteria	Rhizobiales	Rhizobiales_Incertae_Sedis	Bauldia	unclassified_Bauldia	57	35	45	31	68	41	55	58
Proteobacteria	Alphaproteobacteria	Rhizobiales	Rhizobiales_Incertae_Sedis	Bauldia	uncultured_Methylocystaceae_bacterium	23	15	15	10	61	38	44	48
Proteobacteria	Alphaproteobacteria	Rhizobiales	Rhizobiales_Incertae_Sedis	Nordella	Nordella_oligomobilis	55	40	63	52	119	65	68	91
Proteobacteria	Alphaproteobacteria	Rhizobiales	Rhizobiales_Incertae_Sedis	Nordella	unclassified_Nordella	24	19	27	15	41	33	42	33
Proteobacteria	Alphaproteobacteria	Rhizobiales	Rhizobiales_Incertae_Sedis	unclassified_Rhizobiales_Incertae_Sedis	unclassified_Rhizobiales_Incertae_Sedis	35	22	14	17	36	31	51	37
Proteobacteria	Alphaproteobacteria	Rhizobiales	Rhizobiales_Incertae_Sedis	unclassified_Rhizobiales_Incertae_Sedis	uncultured_Alphaproteobacteria_bacterium	21	17	18	14	16	15	19	17
Proteobacteria	Alphaproteobacteria	Rhizobiales	Xanthobacteraceae	Bradyrhizobium	unclassified_Bradyrhizobium	2332	2463	2287	2290	2097	1973	1961	2097
Proteobacteria	Alphaproteobacteria	Rhizobiales	Xanthobacteraceae	Pseudolabrys	unclassified_Pseudolabrys	46	76	60	66	125	87	92	168
Proteobacteria	Alphaproteobacteria	Rhizobiales	Xanthobacteraceae	Pseudorhodoplanes	unclassified_Pseudorhodoplanes	9	3	6	6	13	5	8	8
Proteobacteria	Alphaproteobacteria	Rhizobiales	Xanthobacteraceae	Rhodoplanes	unclassified_Rhodoplanes	197	225	216	170	103	160	180	26
Proteobacteria	Alphaproteobacteria	Rhizobiales	Xanthobacteraceae	Rhodopseudomonas	unclassified_Rhodopseudomonas	152	177	171	155	37	69	26	63
Proteobacteria	Alphaproteobacteria	Rhizobiales	Xanthobacteraceae	unclassified_Xanthobacteraceae	unclassified_Xanthobacteraceae	1827	1513	1554	1539	1990	1679	1778	2025
Proteobacteria	Alphaproteobacteria	Rhizobiales	Xanthobacteraceae	unclassified_Xanthobacteraceae	uncultured_Bradyrhizobiaceae_bacterium	15	6	4	7	10	10	10	8
Proteobacteria	Alphaproteobacteria	Rhizobiales	Xanthobacteraceae	unclassified_Xanthobacteraceae	uncultured_Methylocystaceae_bacterium	18	12	15	14	22	18	23	29
Proteobacteria	Alphaproteobacteria	Rhizobiales	Xanthobacteraceae	unclassified_Xanthobacteraceae	uncultured_forest_soil_bacterium	7	9	8	6	6	5	11	21
Proteobacteria	Alphaproteobacteria	Rhizobiales	unclassified_Rhizobiales	unclassified_Rhizobiales	unclassified_Rhizobiales	19	11	8	13	9	15	17	20
Proteobacteria	Alphaproteobacteria	Rhizobiales	unclassified_Rhizobiales	uncultured_Alphaproteobacteria_bacterium	unclassified_Rhizobiales	4	9	7	4	9	3	6	10
Proteobacteria	Alphaproteobacteria	Rhodobacterales	Rhodobacteraceae	Paracoccus	unclassified_Paracoccus	0	4	1	0	5	15	1	11
Proteobacteria	Alphaproteobacteria	Rhodospirillales	Rhodospirillaceae	unclassified_Rhodospirillaceae	unclassified_Rhodospirillaceae	59	38	53	26	61	14	51	45
Proteobacteria	Alphaproteobacteria	Rickettsiales	Mitochondria	Pythium_ultimum	unclassified_Pythium_ultimum	7	2	5	17	1	33	8	0
Proteobacteria	Alphaproteobacteria	Rickettsiales	Mitochondria	unclassified_Mitochondria	unclassified_Mitochondria	15	9	4	37	56	55	23	30
Proteobacteria	Alphaproteobacteria	Rickettsiales	SM2D12	unclassified_SM2D12	unclassified_SM2D12	3	6	4	0	4	5	9	2
Proteobacteria	Alphaproteobacteria	Sphingomonadales	Sphingomonadaceae	Altererythrobacter	unclassified_Altererythrobacter	23	33	29	12	32	18	6	54
Proteobacteria	Alphaproteobacteria	Sphingomonadales	Sphingomonadaceae	Novosphingobium	unclassified_Novosphingobium	219	155	133	181	131	151	110	184
Proteobacteria	Alphaproteobacteria	Sphingomonadales	Sphingomonadaceae	Parablastomonas	unclassified_Parablastomonas	27	8	6	7	20	22	9	4
Proteobacteria	Alphaproteobacteria	Sphingomonadales	Sphingomonadaceae	Sphingobium	unclassified_Sphingobium	129	335	189	365	99	137	60	180
Proteobacteria	Alphaproteobacteria	Sphingomonadales	Sphingomonadaceae	Sphingomonas	unclassified_Sphingomonas	1698	2758	2139	2127	2965	3346	3193	3515
Proteobacteria	Alphaproteobacteria	Sphingomonadales	Sphingomonadaceae	Sphingopyxis	unclassified_Sphingopyxis	37	61	68	113	3	19	5	18
Proteobacteria	Alphaproteobacteria	Sphingomonadales	Sphingomonadaceae	unclassified_Sphingomonadaceae	unclassified_Sphingomonadaceae	119	141	128	98	157	173	138	231
Proteobacteria	Alphaproteobacteria	Tistrellales	Geminicoccaceae	Candidatus_Alysiosphaera	unclassified_Candidatus_Alysiosphaera	12	14	5	16	11	16	18	30
Proteobacteria	Alphaproteobacteria	unclassified_Alphaproteobacteria	bacterium_Ellin6089	unclassified_Alphaproteobacteria	unclassified_Alphaproteobacteria	24	26	29	22	49	29	41	43
Proteobacteria	Alphaproteobacteria	unclassified_Alphaproteobacteria	unclassified_Alphaproteobacteria	unclassified_Alphaproteobacteria	unclassified_Alphaproteobacteria	88	82	91	74	135	93	105	135
Proteobacteria	Alphaproteobacteria	unclassified_Alphaproteobacteria	uncultured_Acetobacteraceae_bacterium	unclassified_Alphaproteobacteria	unclassified_Alphaproteobacteria	20	22	22	23	38	18	21	27
Proteobacteria	Alphaproteobacteria	unclassified_Alphaproteobacteria	uncultured_Bradyrhizobiaceae_bacterium	unclassified_Alphaproteobacteria	unclassified_Alphaproteobacteria	122	99	100	64	140	92	105	119
Proteobacteria	Alphaproteobacteria	unclassified_Alphaproteobacteria	uncultured_Xanthobacteraceae_bacterium	unclassified_Alphaproteobacteria	unclassified_Alphaproteobacteria	3	4	6	5	6	8	5	9
Proteobacteria	Gammaproteobacteria	Burkholderiales	A21b	unclassified_A21b	unclassified_A21b	291	237	239	222	432	351	416	378
Proteobacteria	Gammaproteobacteria	Burkholderiales	A21b	uncultured_Rhodocyclaceae_bacterium	uncultured_Rhodocyclaceae_bacterium	8	3	3	4	7	8	6	4
Proteobacteria	Gammaproteobacteria	Burkholderiales	A21b	uncultured_soil_bacterium	uncultured_soil_bacterium	34	21	21	14	13	21	28	22
Proteobacteria	Gammaproteobacteria	Burkholderiales	Alcaligenaceae	Achromobacter	unclassified_Achromobacter	3	2	7	2	1	2	5	17
Proteobacteria	Gammaproteobacteria	Burkholderiales	Alcaligenaceae	Bordetella	unclassified_Bordetella	0	0	0	0	0	0	2	6
Proteobacteria	Gammaproteobacteria	Burkholderiales	Burkholderiaceae	Burkholderia_Caballeronia_Paraburkholderia	unclassified_Burkholderia_Caballeronia_Paraburkholderia	412	599	519	549	384	211	333	404
Proteobacteria	Gammaproteobacteria	Burkholderiales	Burkholderiaceae	Cupriavidus	Cupriavidus_basilensis	11	8	18	22	4	7	18	9
Proteobacteria	Gammaproteobacteria	Burkholderiales	Burkholderiaceae	Cupriavidus	unclassified_Cupriavidus	11	7	2	2	8	3	2	2
Proteobacteria	Gammaproteobacteria	Burkholderiales	Comamonadaceae	Caenimonas	unclassified_Caenimonas	63	50	44	34	97	56	38	68
Proteobacteria	Gammaproteobacteria	Burkholderiales	Comamonadaceae	Delftia	unclassified_Delftia	3	4	1	1	0	6	2	8
Proteobacteria	Gammaproteobacteria	Burkholderiales	Comamonadaceae	Hydrogenophaga	unclassified_Hydrogenophaga	1	7	2	1	1	5	2	4
Proteobacteria	Gammaproteobacteria	Burkholderiales	Comamonadaceae	Piscinibacter	unclassified_Piscinibacter	7	21	14	19	19	13	11	19
Proteobacteria	Gammaproteobacteria	Burkholderiales	Comamonadaceae	Pseudorhodoferax	unclassified_Pseudorhodoferax	2	17	8	9	4	6	0	4
Proteobacteria	Gammaproteobacteria	Burkholderiales	Comamonadaceae	Ramlibacter	unclassified_Ramlibacter	101	130	102	67	164	103	128	123
Proteobacteria	Gammaproteobacteria	Burkholderiales	Comamonadaceae	Rhizobacter	unclassified_Rhizobacter	192	235	267	296	151	133	189	104
Proteobacteria	Gammaproteobacteria	Burkholderiales	Comamonadaceae	Rhizobacter	uncultured_Comamonadaceae_bacterium	332	231	289	207	299	242	335	256
Proteobacteria	Gammaproteobacteria	Burkholderiales	Comamonadaceae	Rhodoferax	unclassified_Rhodoferax	5	3	18	7	6	1	3	6
Proteobacteria	Gammaproteobacteria	Burkholderiales	Comamonadaceae	Variovorax	unclassified_Variovorax	475	695	515	784	355	502	262	360
Proteobacteria	Gammaproteobacteria	Burkholderiales	Comamonadaceae	unclassified_Comamonadaceae	unclassified_Comamonadaceae	517	573	495	446	618	492	518	577
Proteobacteria	Gammaproteobacteria	Burkholderiales	Hydrogenophilaceae	Thiobacillus	unclassified_Thiobacillus	0	0	0	0	41	3	43	36
Proteobacteria	Gammaproteobacteria	Burkholderiales	Methylophilaceae	Methylobacillus	uncultured_beta_proteobacterium	131	226	188	183	204	102	95	107
Proteobacteria	Gammaproteobacteria	Burkholderiales	Methylophilaceae	Methylotenera	unclassified_Methylotenera	106	245	107	128	362	375	185	222
Proteobacteria	Gammaproteobacteria	Burkholderiales	Methylophilaceae	unclassified_Methylophilaceae	unclassified_Methylophilaceae	275	433	515	379	231	88	151	162
Proteobacteria	Gammaproteobacteria	Burkholderiales	Nitrosomonadaceae	Ellin6067	alpha_proteobacterium_BAC29	9	5	21	2	9	0	2	2
Proteobacteria	Gammaproteobacteria	Burkholderiales	Nitrosomonadaceae	Ellin6067	unclassified_Ellin6067	630	716	583	483	723	469	673	747
Proteobacteria	Gammaproteobacteria	Burkholderiales	Nitrosomonadaceae	Ellin6067	uncultured_proteobacterium	11	9	11	8	15	19	17	10
Proteobacteria	Gammaproteobacteria	Burkholderiales	Nitrosomonadaceae	IS_44	unclassified_IS_44	203	86	134	101	258	139	208	167
Proteobacteria	Gammaproteobacteria	Burkholderiales	Nitrosomonadaceae	MND1	unclassified_MND1	554	427	461	396	454	273	455	313
Proteobacteria	Gammaproteobacteria	Burkholderiales	Nitrosomonadaceae	MND1	uncultured_Burkholderiaceae_bacterium	275	224	304	187	442	236	271	292
Proteobacteria	Gammaproteobacteria	Burkholderiales	Nitrosomonadaceae	MND1	uncultured_Rhodocyclaceae_bacterium	121	113	117	122	81	42	109	57
Proteobacteria	Gammaproteobacteria	Burkholderiales	Nitrosomonadaceae	Nitrosospira	unclassified_Nitrosospira	13	20	20	9	35	16	17	94
Proteobacteria	Gammaproteobacteria	Burkholderiales	Nitrosomonadaceae	mle1_7	unclassified_mle1_7	67	54	62	59	166	131	107	143
Proteobacteria	Gammaproteobacteria	Burkholderiales	Nitrosomonadaceae	unclassified_Nitrosomonadaceae	unclassified_Nitrosomonadaceae	10	6	8	1	16	6	12	7
Proteobacteria	Gammaproteobacteria	Burkholderiales	Oxalobacteraceae	Collimonas	unclassified_Collimonas	68	88	129	92	60	63	154	90
Proteobacteria	Gammaproteobacteria	Burkholderiales	Oxalobacteraceae	Duganella	unclassified_Duganella	4	12	59	17	26	26	21	124
Proteobacteria	Gammaproteobacteria	Burkholderiales	Oxalobacteraceae	Herbaspirillum	Herbaspirillum_hiltneri	10	1	6	4	7	10	6	3
Proteobacteria	Gammaproteobacteria	Burkholderiales	Oxalobacteraceae	Herbaspirillum	unclassified_Herbaspirillum	15	10	11	7	15	3	18	12
Proteobacteria	Gammaproteobacteria	Burkholderiales	Oxalobacteraceae	Massilia	unclassified_Massilia	367	636	939	499	336	374	184	262
Proteobacteria	Gammaproteobacteria	Burkholderiales	Oxalobacteraceae	Noviherbaspirillum	unclassified_Noviherbaspirillum	86	46	113	49	50	23	16	36
Proteobacteria	Gammaproteobacteria	Burkholderiales	Oxalobacteraceae	unclassified_Oxalobacteraceae	unclassified_Oxalobacteraceae	53	143	112	92	120	51	192	56
Proteobacteria	Gammaproteobacteria	Burkholderiales	Rhodocyclaceae	Uliginosibacterium	unclassified_Uliginosibacterium	1	0	1	1	19	9	8	4
Proteobacteria	Gammaproteobacteria	Burkholderiales	Rhodocyclaceae	unclassified_Rhodocyclaceae	unclassified_Rhodocyclaceae	271	289	461	337	47	22	39	46
Proteobacteria	Gammaproteobacteria	Burkholderiales	SC_I_84	unclassified_SC_I_84	unclassified_SC_I_84	991	908	767	690	1485	1310	1652	1476
Proteobacteria	Gammaproteobacteria	Burkholderiales	Sutterellaceae	unclassified_Sutterellaceae	unclassified_Sutterellaceae	29	24	35	71	5	4	7	20
Proteobacteria	Gammaproteobacteria	Burkholderiales	TRA3_20	unclassified_TRA3_20	unclassified_TRA3_20	51	34	36	21	57	33	42	43
Proteobacteria	Gammaproteobacteria	Burkholderiales	TRA3_20	uncultured_Burkholderiaceae_bacterium	uncultured_Burkholderiaceae_bacterium	43	47	42	26	46	28	54	16
Proteobacteria	Gammaproteobacteria	Burkholderiales	TRA3_20	uncultured_Nitrosomonadaceae_bacterium	uncultured_Nitrosomonadaceae_bacterium	6	8	5	7	5	4	7	10
Proteobacteria	Gammaproteobacteria	Burkholderiales	unclassified_Burkholderiales	unclassified_Burkholderiales	unclassified_Burkholderiales	42	18	18	23	14	15	20	7
Proteobacteria	Gammaproteobacteria	CCD24	uncultured_gamma_proteobacterium	uncultured_gamma_proteobacterium	uncultured_gamma_proteobacterium	80	47	43	66	106	75	111	78
Proteobacteria	Gammaproteobacteria	Diplorickettsiales	Diplorickettsiaceae	Aquicella	unclassified_Aquicella	28	17	12	12	27	20	66	37
Proteobacteria	Gammaproteobacteria	Diplorickettsiales	Diplorickettsiaceae	unclassified_Diplorickettsiaceae	gamma_proteobacterium_WY1	0	0	1	0	0	11	16	10
Proteobacteria	Gammaproteobacteria	Diplorickettsiales	Diplorickettsiaceae	unclassified_Diplorickettsiaceae	unclassified_Diplorickettsiaceae	5	6	4	5	25	13	10	20
Proteobacteria	Gammaproteobacteria	Diplorickettsiales	Diplorickettsiaceae	unclassified_Diplorickettsiaceae	uncultured_Coxiellaceae_bacterium	3	3	1	0	6	2	9	3
Proteobacteria	Gammaproteobacteria	Enterobacterales	Aeromonadaceae	Aeromonas	unclassified_Aeromonas	3	17	2	4	4	7	6	36
Proteobacteria	Gammaproteobacteria	Enterobacterales	Enterobacteriaceae	Escherichia_Shigella	unclassified_Escherichia_Shigella	41	33	17	10	43	13	27	10
Proteobacteria	Gammaproteobacteria	Enterobacterales	Enterobacteriaceae	unclassified_Enterobacteriaceae	unclassified_Enterobacteriaceae	29	8	5	16	6	22	20	60
Proteobacteria	Gammaproteobacteria	Enterobacterales	Erwiniaceae	Pantoea	unclassified_Pantoea	24	8	3	40	5	23	32	16
Proteobacteria	Gammaproteobacteria	Enterobacterales	Yersiniaceae	Serratia	unclassified_Serratia	3	35	4	7	1	0	1	1
Proteobacteria	Gammaproteobacteria	Gammaproteobacteria_Incertae_Sedis	Unclassified	Acidibacter	unclassified_Acidibacter	330	259	274	228	276	298	379	308
Proteobacteria	Gammaproteobacteria	Gammaproteobacteria_Incertae_Sedis	Unclassified	Acidibacter	uncultured_Steroidobacter_sp.	38	67	55	52	44	47	67	79
Proteobacteria	Gammaproteobacteria	Gammaproteobacteria_Incertae_Sedis	Unclassified	Acidibacter	uncultured_Xanthomonadales_bacterium	5	5	0	3	6	7	4	8
Proteobacteria	Gammaproteobacteria	Gammaproteobacteria_Incertae_Sedis	Unclassified	Acidibacter	uncultured_gamma_proteobacterium	165	160	171	150	197	221	150	251
Proteobacteria	Gammaproteobacteria	Gammaproteobacteria_Incertae_Sedis	Unclassified	Acidibacter	uncultured_proteobacterium	261	209	141	161	109	73	202	134
Proteobacteria	Gammaproteobacteria	Gammaproteobacteria_Incertae_Sedis	Unclassified	Candidatus_Ovatusbacter	unclassified_Candidatus_Ovatusbacter	4	4	0	7	9	4	4	11
Proteobacteria	Gammaproteobacteria	JG36_TzT_191	uncultured_proteobacterium	uncultured_proteobacterium	uncultured_proteobacterium	176	112	151	151	259	206	253	232
Proteobacteria	Gammaproteobacteria	KF_JG30_C25	uncultured_gamma_proteobacterium	uncultured_gamma_proteobacterium	uncultured_gamma_proteobacterium	10	7	6	5	9	4	10	9
Proteobacteria	Gammaproteobacteria	KF_JG30_C25	uncultured_soil_bacterium	uncultured_soil_bacterium	uncultured_soil_bacterium	6	5	21	13	13	2	7	13
Proteobacteria	Gammaproteobacteria	Legionellales	Legionellaceae	Legionella	unclassified_Legionella	4	2	2	4	3	6	2	7
Proteobacteria	Gammaproteobacteria	Pseudomonadales	Cellvibrionaceae	Cellvibrio	Cellvibrio_gandavensis	12	22	3	1	4	3	1	18
Proteobacteria	Gammaproteobacteria	Pseudomonadales	Cellvibrionaceae	Cellvibrio	unclassified_Cellvibrio	0	1	0	0	3	1	0	9
Proteobacteria	Gammaproteobacteria	Pseudomonadales	Cellvibrionaceae	Cellvibrio	uncultured_gamma_proteobacterium	0	2	3	0	2	0	3	5
Proteobacteria	Gammaproteobacteria	Pseudomonadales	KI89A_clade	unclassified_KI89A_clade	unclassified_KI89A_clade	14	3	5	5	1	4	16	2
Proteobacteria	Gammaproteobacteria	Pseudomonadales	Moraxellaceae	Acinetobacter	unclassified_Acinetobacter	0	5	2	2	9	13	6	2
Proteobacteria	Gammaproteobacteria	Pseudomonadales	Pseudomonadaceae	Pseudomonas	unclassified_Pseudomonas	108	210	178	209	85	49	39	55
Proteobacteria	Gammaproteobacteria	R7C24	uncultured_soil_bacterium	uncultured_soil_bacterium	uncultured_soil_bacterium	23	32	30	17	15	17	23	18
Proteobacteria	Gammaproteobacteria	Salinisphaerales	Solimonadaceae	Polycyclovorans	unclassified_Polycyclovorans	10	9	8	8	6	3	12	0
Proteobacteria	Gammaproteobacteria	Steroidobacterales	Steroidobacteraceae	Steroidobacter	unclassified_Steroidobacter	39	17	16	29	48	27	64	52
Proteobacteria	Gammaproteobacteria	Steroidobacterales	Steroidobacteraceae	Steroidobacter	uncultured_Steroidobacter_sp.	10	53	10	25	37	53	33	49
Proteobacteria	Gammaproteobacteria	Steroidobacterales	Steroidobacteraceae	unclassified_Steroidobacteraceae	unclassified_Steroidobacteraceae	1	6	1	6	4	9	14	4
Proteobacteria	Gammaproteobacteria	Steroidobacterales	Steroidobacteraceae	unclassified_Steroidobacteraceae	uncultured_gamma_proteobacterium	6	7	9	7	5	4	9	10
Proteobacteria	Gammaproteobacteria	WD260	unclassified_WD260	unclassified_WD260	unclassified_WD260	49	58	91	49	14	28	11	17
Proteobacteria	Gammaproteobacteria	WD260	uncultured_Steroidobacter_sp.	uncultured_Steroidobacter_sp.	uncultured_Steroidobacter_sp.	64	47	36	39	48	44	48	31
Proteobacteria	Gammaproteobacteria	WD260	uncultured_eubacterium_WD260	uncultured_eubacterium_WD260	uncultured_eubacterium_WD260	39	21	26	12	41	62	66	49
Proteobacteria	Gammaproteobacteria	Xanthomonadales	Rhodanobacteraceae	Chiayiivirga	unclassified_Chiayiivirga	1	3	5	6	2	8	2	15
Proteobacteria	Gammaproteobacteria	Xanthomonadales	Rhodanobacteraceae	Chujaibacter	unclassified_Chujaibacter	7	3	0	22	5	2	3	16
Proteobacteria	Gammaproteobacteria	Xanthomonadales	Rhodanobacteraceae	Dokdonella	unclassified_Dokdonella	26	46	13	26	31	23	65	90
Proteobacteria	Gammaproteobacteria	Xanthomonadales	Rhodanobacteraceae	Dokdonella	uncultured_Dokdonella_sp.	109	77	48	39	69	88	182	129
Proteobacteria	Gammaproteobacteria	Xanthomonadales	Rhodanobacteraceae	Luteibacter	Luteibacter_sp._CR_3_3	13	11	8	8	5	2	15	7
Proteobacteria	Gammaproteobacteria	Xanthomonadales	Rhodanobacteraceae	Luteibacter	unclassified_Luteibacter	23	20	5	26	1	3	10	2
Proteobacteria	Gammaproteobacteria	Xanthomonadales	Rhodanobacteraceae	Rhodanobacter	unclassified_Rhodanobacter	80	167	130	124	213	199	299	556
Proteobacteria	Gammaproteobacteria	Xanthomonadales	Rhodanobacteraceae	Rhodanobacter	uncultured_Dokdonella_sp.	24	24	34	11	73	30	39	51
Proteobacteria	Gammaproteobacteria	Xanthomonadales	Rhodanobacteraceae	Rhodanobacter	uncultured_Xanthomonadaceae_bacterium	116	60	57	68	78	108	92	81
Proteobacteria	Gammaproteobacteria	Xanthomonadales	Rhodanobacteraceae	Rudaea	Rudaea_cellulosilytica	12	17	10	6	18	15	32	40
Proteobacteria	Gammaproteobacteria	Xanthomonadales	Rhodanobacteraceae	Rudaea	unclassified_Rudaea	16	11	13	11	26	11	12	18
Proteobacteria	Gammaproteobacteria	Xanthomonadales	Rhodanobacteraceae	Tahibacter	unclassified_Tahibacter	3	0	3	0	6	26	1	36
Proteobacteria	Gammaproteobacteria	Xanthomonadales	Rhodanobacteraceae	unclassified_Rhodanobacteraceae	unclassified_Rhodanobacteraceae	1	0	7	2	11	15	11	9
Proteobacteria	Gammaproteobacteria	Xanthomonadales	Xanthomonadaceae	Arenimonas	unclassified_Arenimonas	87	111	72	50	87	97	113	137
Proteobacteria	Gammaproteobacteria	Xanthomonadales	Xanthomonadaceae	Luteimonas	unclassified_Luteimonas	6	4	9	10	4	9	14	168
Proteobacteria	Gammaproteobacteria	Xanthomonadales	Xanthomonadaceae	Lysobacter	Lysobacter_sp._TSNRS13	2	23	36	18	4	1	4	26
Proteobacteria	Gammaproteobacteria	Xanthomonadales	Xanthomonadaceae	Lysobacter	unclassified_Lysobacter	219	200	247	154	155	185	165	247
Proteobacteria	Gammaproteobacteria	Xanthomonadales	Xanthomonadaceae	Pseudoxanthomonas	unclassified_Pseudoxanthomonas	16	31	36	37	11	13	8	45
Proteobacteria	Gammaproteobacteria	Xanthomonadales	Xanthomonadaceae	Stenotrophomonas	unclassified_Stenotrophomonas	16	270	59	109	8	11	4	19
Proteobacteria	Gammaproteobacteria	Xanthomonadales	Xanthomonadaceae	Xanthomonas	unclassified_Xanthomonas	8	77	24	141	1	1	2	2
Proteobacteria	Gammaproteobacteria	Xanthomonadales	Xanthomonadaceae	unclassified_Xanthomonadaceae	unclassified_Xanthomonadaceae	16	15	19	11	31	26	33	22
Sumerlaeota	Sumerlaeia	Sumerlaeales	Sumerlaeaceae	Sumerlaea	unclassified_Sumerlaea	38	47	30	43	26	30	37	20
Verrucomicrobiota	Omnitrophia	Omnitrophales	Omnitrophaceae	Candidatus_Omnitrophus	unclassified_Candidatus_Omnitrophus	4	5	3	3	4	5	9	1
Verrucomicrobiota	Verrucomicrobiae	Chthoniobacterales	Chthoniobacteraceae	Candidatus_Udaeobacter	Unclassified	17	21	13	14	8	27	22	5
Verrucomicrobiota	Verrucomicrobiae	Chthoniobacterales	Chthoniobacteraceae	Candidatus_Udaeobacter	Spartobacteria_bacterium_WX31	40	36	19	37	20	54	65	10
Verrucomicrobiota	Verrucomicrobiae	Chthoniobacterales	Chthoniobacteraceae	Candidatus_Udaeobacter	unclassified_Candidatus_Udaeobacter	717	1037	811	756	644	1190	1354	291
Verrucomicrobiota	Verrucomicrobiae	Chthoniobacterales	Chthoniobacteraceae	Candidatus_Udaeobacter	uncultured_Verrucomicrobia_bacterium	138	126	97	86	49	135	113	26
Verrucomicrobiota	Verrucomicrobiae	Chthoniobacterales	Chthoniobacteraceae	Chthoniobacter	Chthoniobacter_bacterium_Ellin507	6	11	5	6	0	15	6	3
Verrucomicrobiota	Verrucomicrobiae	Chthoniobacterales	Chthoniobacteraceae	Chthoniobacter	Chthoniobacter_bacterium_Ellin513	12	27	19	14	6	33	16	6
Verrucomicrobiota	Verrucomicrobiae	Chthoniobacterales	Chthoniobacteraceae	Chthoniobacter	unclassified_Chthoniobacter	37	38	46	39	12	40	29	2
Verrucomicrobiota	Verrucomicrobiae	Chthoniobacterales	Chthoniobacteraceae	Chthoniobacter	uncultured_Verrucomicrobiales_bacterium	5	14	8	3	1	15	6	3
Verrucomicrobiota	Verrucomicrobiae	Chthoniobacterales	Terrimicrobiaceae	Terrimicrobium	uncultured_Verrucomicrobiales_bacterium	2	2	2	5	4	5	4	4
Verrucomicrobiota	Verrucomicrobiae	Chthoniobacterales	Xiphinematobacteraceae	Candidatus_Xiphinematobacter	unclassified_Candidatus_Xiphinematobacter	3	1	3	3	1	21	0	5
Verrucomicrobiota	Verrucomicrobiae	Chthoniobacterales	Xiphinematobacteraceae	Candidatus_Xiphinematobacter	uncultured_Verrucomicrobia_bacterium	7	5	1	4	5	10	5	4
Verrucomicrobiota	Verrucomicrobiae	Opitutales	Opitutaceae	Diplosphaera	unclassified_Diplosphaera	2	2	10	2	4	11	4	0
Verrucomicrobiota	Verrucomicrobiae	Opitutales	Opitutaceae	Lacunisphaera	unclassified_Lacunisphaera	27	26	35	30	8	16	14	0
Verrucomicrobiota	Verrucomicrobiae	Opitutales	Opitutaceae	Opitutus	unclassified_Opitutus	30	23	28	13	8	16	15	2
Verrucomicrobiota	Verrucomicrobiae	Opitutales	Opitutaceae	unclassified_Opitutaceae	unclassified_Opitutaceae	6	8	6	10	6	1	2	0
Verrucomicrobiota	Verrucomicrobiae	Pedosphaerales	Pedosphaeraceae	ADurb.Bin063_1	ADurb.Bin063_1_bacterium_Ellin515	126	121	115	123	73	134	91	18
Verrucomicrobiota	Verrucomicrobiae	Pedosphaerales	Pedosphaeraceae	ADurb.Bin063_1	unclassified_ADurb.Bin063_1	255	145	232	195	85	175	160	23
Verrucomicrobiota	Verrucomicrobiae	Pedosphaerales	Pedosphaeraceae	ADurb.Bin063_1	uncultured_Verrucomicrobia_subdivision_3_bacterium	3	2	7	8	3	5	1	0
Verrucomicrobiota	Verrucomicrobiae	Pedosphaerales	Pedosphaeraceae	DEV008	uncultured_Verrucomicrobia_bacterium	4	8	19	7	6	6	12	0
Verrucomicrobiota	Verrucomicrobiae	Pedosphaerales	Pedosphaeraceae	Ellin516	Ellin516_bacterium_Ellin516	34	22	17	13	15	31	25	8
Verrucomicrobiota	Verrucomicrobiae	Pedosphaerales	Pedosphaeraceae	Ellin516	unclassified_Ellin516	65	45	65	30	35	88	61	11
Verrucomicrobiota	Verrucomicrobiae	Pedosphaerales	Pedosphaeraceae	Pedosphaera	Pedosphaera_parvula_Ellin514	4	11	14	8	1	4	4	1
Verrucomicrobiota	Verrucomicrobiae	Pedosphaerales	Pedosphaeraceae	Pedosphaera	unclassified_Pedosphaera	5	5	7	1	3	3	8	0
Verrucomicrobiota	Verrucomicrobiae	Pedosphaerales	Pedosphaeraceae	unclassified_Pedosphaeraceae	unclassified_Pedosphaeraceae	137	107	106	96	47	110	90	13
Verrucomicrobiota	Verrucomicrobiae	Pedosphaerales	Pedosphaeraceae	unclassified_Pedosphaeraceae	uncultured_Verrucomicrobia_bacterium	30	21	17	17	13	19	16	5
Verrucomicrobiota	Verrucomicrobiae	Pedosphaerales	Pedosphaeraceae	unclassified_Pedosphaeraceae	uncultured_soil_bacterium	8	6	2	3	1	2	3	1
Verrucomicrobiota	Verrucomicrobiae	Pedosphaerales	Pedosphaeraceae	uncultured_Prosthecobacter_sp.	uncultured_Prosthecobacter_sp.	24	13	21	13	8	34	26	0
Verrucomicrobiota	Verrucomicrobiae	Pedosphaerales	Pedosphaeraceae	uncultured_soil_bacterium	uncultured_soil_bacterium	7	12	10	8	1	4	4	2
Verrucomicrobiota	Verrucomicrobiae	Verrucomicrobiales	Rubritaleaceae	Luteolibacter	unclassified_Luteolibacter	6	9	19	25	1	2	3	2
Verrucomicrobiota	Verrucomicrobiae	Verrucomicrobiales	Verrucomicrobiaceae	Roseimicrobium	Roseimicrobium_gellanilyticum	2	10	4	6	0	5	2	0
Verrucomicrobiota	Verrucomicrobiae	Verrucomicrobiales	Verrucomicrobiaceae	Roseimicrobium	unclassified_Roseimicrobium	1	9	2	10	2	6	2	3
Verrucomicrobiota	Verrucomicrobiae	Verrucomicrobiales	Verrucomicrobiaceae	Roseimicrobium	uncultured_Verrucomicrobia_bacterium	3	3	1	5	2	6	6	4
Verrucomicrobiota	unclassified_Verrucomicrobiota	unclassified_Verrucomicrobiota	unclassified_Verrucomicrobiota	unclassified_Verrucomicrobiota	unclassified_Verrucomicrobiota	10	1	9	9	23	22	8	17
unclassified_Bacteria	unclassified_Bacteria	unclassified_Bacteria	unclassified_Bacteria	unclassified_Bacteria	unclassified_Bacteria	2220	1955	2172	1768	2787	2451	2756	2276
