# Supplementary material for: Effects of nanoscale zinc oxide treatment on growth, rhizosphere microbiota, and metabolism of Aconitum carmichaelii
Source: PeerJ. 2023 Oct 18;11:e16177. doi: 10.7717/peerj.16177 (PMC10590109; doi:10.7717/peerj.16177)
Supplement: Figure S6-1 [file peerj-11-16177-s005.xlsx]

## Sheet: Sheet1
Family	Xanthobacteraceae	unclassified_Acidobacteriales	unclassified_Vicinamibacterales	Gemmatimonadaceae	Solibacteraceae	unclassified_Bacteria	Nitrosomonadaceae	Chitinophagaceae	Comamonadaceae	Streptomycetaceae	Bryobacteraceae	SC_I_84	Chthoniobacteraceae	Rhizobiaceae	Acidobacteriaceae__Subgroup_1	unclassified_Gaiellales	unclassified_Elsterales	Oxalobacteraceae
CK-1	4403	5090	3929	4309	2045	2787	2199	1260	1714	85	1282	1485	740	591	800	906	1282	614
CK-2	4006	4441	3180	3608	2194	2451	1331	1470	1559	84	1142	1310	1509	1080	745	693	1031	550
CK-3	4089	3995	3986	3479	1809	2756	1871	1421	1488	141	1099	1652	1611	642	778	845	1111	591
CK-4	4445	4864	3325	4535	1704	2276	1832	858	1529	153	1005	1476	346	801	772	1122	1131	583
ZnONPs-1	4603	3842	3609	3034	2618	2220	1893	1808	1698	1167	1108	991	972	957	888	848	790	603
ZnONPs-2	4484	3755	2859	2684	2096	1955	1660	1635	1966	1175	1150	908	1310	1162	923	724	774	936
ZnONPs-3	4321	4631	3200	2697	2374	2172	1721	1628	1755	1154	1277	767	1018	1077	877	581	851	1369
ZnONPs-4	4253	3938	2796	2634	2098	1768	1368	1546	1871	1298	1082	690	955	1921	823	669	720	760
