# Supplementary material for: Effects of nanoscale zinc oxide treatment on growth, rhizosphere microbiota, and metabolism of Aconitum carmichaelii
Source: PeerJ. 2023 Oct 18;11:e16177. doi: 10.7717/peerj.16177 (PMC10590109; doi:10.7717/peerj.16177)
Supplement: Figure S6-2 [file peerj-11-16177-s006.xls]

## Sheet: Sheet2
Name	Propyl gallate	2-Pyrrolidinecarboxylic acid	6-Hydroxyindole	L-(+)-Selenomethionine	D-(+)-Glucosamine	D-Proline	L-Alanyl-L-glutamine	14-Benzoylaconine	Boldine	Astragalin	Ribitol	Serotonin	Tyramine	D-Mannosamine	(R)-(+)-Limonene	Creatinine	Metformin	DL-Mevalonolactone	Cyanidin-3-O-glucoside chloride	Spinosin	Guanine	Rehmannioside C	Dihydrotanshinone I	gamma-Terpinene
CK-1	4.06539e+06	4.59683e+06	242849	187992	60855.3	1.00138e+06	5.95073e+06	777850	2.41192e+06	132367	3.57289e+06	3.88252e+06	196693	9.65888e+06	641374	514103	764227	1.23447e+06	47987.4	1.19495e+06	1.68789e+07	509496	271932	363652
CK-2	5.25948e+06	779379	899837	288113	5823.32	278277	3.75018e+06	306246	1.37332e+07	2586.45	9.89872e+06	4.00341e+06	225193	8.91703e+07	76554.8	498863	82192.1	723788	65680.2	27329.1	253416	1.54564e+06	22308.3	461762
CK-3	7.70592e+06	615343	950934	96979.9	11815.4	638759	3.956e+06	177329	1.23409e+06	19630.4	2.02748e+07	5.00283e+06	216494	2.13925e+07	345706	557985	196728	544508	115412	31749.5	3.9993e+06	647457	32090.7	576188
CK-4	2.55332e+06	918562	387470	227641	924229	999306	3.08317e+06	368623	776073	277206	7.20824e+06	3.37378e+06	116176	5.73838e+06	4.86581e+06	2.62126e+06	3.21988e+06	456608	61065.9	804904	1.64904e+07	294857	3.87796e+06	772512
ZnONPs-1	2.28305e+06	268905	558209	177981	68493	607760	3.66313e+06	367915	6.7373e+06	60436.7	5.61799e+06	4.46406e+06	239631	2.9898e+08	235718	92605.1	271254	631773	62053.1	29526.6	815788	5.1119e+06	114330	846493
ZnONPs-2	3.07457e+06	426412	656224	78987.9	11013.5	824327	7.36268e+06	305851	1.53534e+07	73594.8	4.32996e+06	5.60987e+06	371587	4.54465e+08	367975	72446.9	595187	561502	64354.3	20881.4	1.61567e+06	9.30396e+06	98590.2	3.84714e+06
ZnONPs-3	2.68038e+06	947221	313751	39976.1	31678.9	247572	4.02097e+06	360959	3.01826e+06	113717	7.5885e+06	2.63395e+06	173656	2.5806e+08	280949	688733	278311	639018	158108	43312.8	2.49565e+06	3.46496e+06	283729	592416
ZnONPs-4	6.24361e+06	440324	817132	139380	4349.61	316527	6.72744e+06	703707	7.66425e+06	71344.6	1.62914e+07	5.6346e+06	292955	1.98428e+08	47929.2	53625.3	255546	342390	74239.7	11277.8	1.00616e+06	3.58237e+06	143908	1.01077e+06
