# Supplementary material for: Effects of nanoscale zinc oxide treatment on growth, rhizosphere microbiota, and metabolism of Aconitum carmichaelii
Source: PeerJ. 2023 Oct 18;11:e16177. doi: 10.7717/peerj.16177 (PMC10590109; doi:10.7717/peerj.16177)
Supplement: Supplemental Information 8 [file peerj-11-16177-s008.zip]

Archive with 1 entries (1 files):
- Bacteria_CK12_raw_2.fq
